# Supplementary material for: Peroxide-Mediated Release of Organophosphates from Boron-Containing Phosphotriesters: A New Class of Organophosphate Prodrugs
Source: Org Lett. 2023 Jul 18;25(29):5530–5. doi: 10.1021/acs.orglett.3c02036 (PMC10391626; doi:10.1021/acs.orglett.3c02036)
Supplement: Supplementary file 2 — ol3c02036_si_002.zip [file ol3c02036_si_002.zip]

Archive with 3,816 entries (3,357 files):
- FID for Publication/Compound 11/
- FID for Publication/Compound 11/13C/
- FID for Publication/Compound 11/13C/10/
- FID for Publication/Compound 11/13C/10/acqu
- FID for Publication/Compound 11/13C/10/acqus
- FID for Publication/Compound 11/13C/10/audita.txt
- FID for Publication/Compound 11/13C/10/cpdprg2
- FID for Publication/Compound 11/13C/10/fid
- FID for Publication/Compound 11/13C/10/format.ased
- FID for Publication/Compound 11/13C/10/format.temp
- FID for Publication/Compound 11/13C/10/pdata/
- FID for Publication/Compound 11/13C/10/pdata/1/
- FID for Publication/Compound 11/13C/10/pdata/1/1i
- FID for Publication/Compound 11/13C/10/pdata/1/1r
- FID for Publication/Compound 11/13C/10/pdata/1/auditp.txt
- FID for Publication/Compound 11/13C/10/pdata/1/daisymultiplet.txt
- FID for Publication/Compound 11/13C/10/pdata/1/daisymultipletHZ.txt
- FID for Publication/Compound 11/13C/10/pdata/1/int_labels.txt
- FID for Publication/Compound 11/13C/10/pdata/1/integrals.txt
- FID for Publication/Compound 11/13C/10/pdata/1/intrng
- FID for Publication/Compound 11/13C/10/pdata/1/mem.par
- FID for Publication/Compound 11/13C/10/pdata/1/mol2ppm.txt
- FID for Publication/Compound 11/13C/10/pdata/1/multiplet.txt
- FID for Publication/Compound 11/13C/10/pdata/1/multiplet_options.prop
- FID for Publication/Compound 11/13C/10/pdata/1/multipletHZ.txt
- FID for Publication/Compound 11/13C/10/pdata/1/outd
- FID for Publication/Compound 11/13C/10/pdata/1/peaklist.xml
- FID for Publication/Compound 11/13C/10/pdata/1/peakrng
- FID for Publication/Compound 11/13C/10/pdata/1/peaks
- FID for Publication/Compound 11/13C/10/pdata/1/proc
- FID for Publication/Compound 11/13C/10/pdata/1/procs
- FID for Publication/Compound 11/13C/10/pdata/1/thumb.png
- FID for Publication/Compound 11/13C/10/pdata/1/title
- FID for Publication/Compound 11/13C/10/pulseprogram
- FID for Publication/Compound 11/13C/10/scon2
- FID for Publication/Compound 11/13C/10/shimvalues
- FID for Publication/Compound 11/13C/10/specpar
- FID for Publication/Compound 11/13C/10/uxnmr.info
- FID for Publication/Compound 11/13C/10/uxnmr.par
- FID for Publication/Compound 11/1H/
- FID for Publication/Compound 11/1H/10/
- FID for Publication/Compound 11/1H/10/acqu
- FID for Publication/Compound 11/1H/10/acqus
- FID for Publication/Compound 11/1H/10/audita.txt
- FID for Publication/Compound 11/1H/10/fid
- FID for Publication/Compound 11/1H/10/format.temp
- FID for Publication/Compound 11/1H/10/fq1list
- FID for Publication/Compound 11/1H/10/pdata/
- FID for Publication/Compound 11/1H/10/pdata/1/
- FID for Publication/Compound 11/1H/10/pdata/1/1i
- FID for Publication/Compound 11/1H/10/pdata/1/1r
- FID for Publication/Compound 11/1H/10/pdata/1/auditp.txt
- FID for Publication/Compound 11/1H/10/pdata/1/daisymultiplet.txt
- FID for Publication/Compound 11/1H/10/pdata/1/daisymultipletHZ.txt
- FID for Publication/Compound 11/1H/10/pdata/1/int_labels.txt
- FID for Publication/Compound 11/1H/10/pdata/1/integrals.txt
- FID for Publication/Compound 11/1H/10/pdata/1/intrng
- FID for Publication/Compound 11/1H/10/pdata/1/mol2ppm.txt
- FID for Publication/Compound 11/1H/10/pdata/1/multiplet.txt
- FID for Publication/Compound 11/1H/10/pdata/1/multiplet_options.prop
- FID for Publication/Compound 11/1H/10/pdata/1/multipletHZ.txt
- FID for Publication/Compound 11/1H/10/pdata/1/outd
- FID for Publication/Compound 11/1H/10/pdata/1/parm.txt
- FID for Publication/Compound 11/1H/10/pdata/1/peaklist.xml
- FID for Publication/Compound 11/1H/10/pdata/1/peakrng
- FID for Publication/Compound 11/1H/10/pdata/1/peaks
- FID for Publication/Compound 11/1H/10/pdata/1/proc
- FID for Publication/Compound 11/1H/10/pdata/1/procs
- FID for Publication/Compound 11/1H/10/pdata/1/title
- FID for Publication/Compound 11/1H/10/precom.output
- FID for Publication/Compound 11/1H/10/prosol_History
- FID for Publication/Compound 11/1H/10/pulseprogram
- FID for Publication/Compound 11/1H/10/scon2
- FID for Publication/Compound 11/1H/10/shimvalues
- FID for Publication/Compound 11/1H/10/specpar
- FID for Publication/Compound 11/1H/10/stanprogram7360
- FID for Publication/Compound 11/1H/10/uxnmr.info
- FID for Publication/Compound 11/1H/10/uxnmr.par
- FID for Publication/Compound 11/31P/
- FID for Publication/Compound 11/31P/12/
- FID for Publication/Compound 11/31P/12/acqu
- FID for Publication/Compound 11/31P/12/acqus
- FID for Publication/Compound 11/31P/12/audita.txt
- FID for Publication/Compound 11/31P/12/cpdprg2
- FID for Publication/Compound 11/31P/12/fid
- FID for Publication/Compound 11/31P/12/format.temp
- FID for Publication/Compound 11/31P/12/fq1list
- FID for Publication/Compound 11/31P/12/pdata/
- FID for Publication/Compound 11/31P/12/pdata/1/
- FID for Publication/Compound 11/31P/12/pdata/1/1i
- FID for Publication/Compound 11/31P/12/pdata/1/1r
- FID for Publication/Compound 11/31P/12/pdata/1/auditp.txt
- FID for Publication/Compound 11/31P/12/pdata/1/integrals.txt
- FID for Publication/Compound 11/31P/12/pdata/1/intrng
- FID for Publication/Compound 11/31P/12/pdata/1/outd
- FID for Publication/Compound 11/31P/12/pdata/1/parm.txt
- FID for Publication/Compound 11/31P/12/pdata/1/peaklist.xml
- FID for Publication/Compound 11/31P/12/pdata/1/peakrng
- FID for Publication/Compound 11/31P/12/pdata/1/peaks
- FID for Publication/Compound 11/31P/12/pdata/1/proc
- FID for Publication/Compound 11/31P/12/pdata/1/procs
- FID for Publication/Compound 11/31P/12/pdata/1/title
- FID for Publication/Compound 11/31P/12/precom.output
- FID for Publication/Compound 11/31P/12/prosol_History
- FID for Publication/Compound 11/31P/12/pulseprogram
- FID for Publication/Compound 11/31P/12/scon2
- FID for Publication/Compound 11/31P/12/shimvalues
- FID for Publication/Compound 11/31P/12/specpar
- FID for Publication/Compound 11/31P/12/stanprogram7360
- FID for Publication/Compound 11/31P/12/uxnmr.info
- FID for Publication/Compound 11/31P/12/uxnmr.par
- FID for Publication/Compound 11/Compound 11.cdx
- FID for Publication/Compound 11/Compound 11.txt
- FID for Publication/Compound 12/
- FID for Publication/Compound 12/11B/
- FID for Publication/Compound 12/11B/21/
- FID for Publication/Compound 12/11B/21/acqu
- FID for Publication/Compound 12/11B/21/acqus
- FID for Publication/Compound 12/11B/21/audita.txt
- FID for Publication/Compound 12/11B/21/fid
- FID for Publication/Compound 12/11B/21/format.temp
- FID for Publication/Compound 12/11B/21/fq1list
- FID for Publication/Compound 12/11B/21/pdata/
- FID for Publication/Compound 12/11B/21/pdata/1/
- FID for Publication/Compound 12/11B/21/pdata/1/1i
- FID for Publication/Compound 12/11B/21/pdata/1/1r
- FID for Publication/Compound 12/11B/21/pdata/1/auditp.txt
- FID for Publication/Compound 12/11B/21/pdata/1/integrals.txt
- FID for Publication/Compound 12/11B/21/pdata/1/intrng
- FID for Publication/Compound 12/11B/21/pdata/1/outd
- FID for Publication/Compound 12/11B/21/pdata/1/parm.txt
- FID for Publication/Compound 12/11B/21/pdata/1/peaklist.xml
- FID for Publication/Compound 12/11B/21/pdata/1/peakrng
- FID for Publication/Compound 12/11B/21/pdata/1/peaks
- FID for Publication/Compound 12/11B/21/pdata/1/proc
- FID for Publication/Compound 12/11B/21/pdata/1/procs
- FID for Publication/Compound 12/11B/21/pdata/1/title
- FID for Publication/Compound 12/11B/21/precom.output
- FID for Publication/Compound 12/11B/21/prosol_History
- FID for Publication/Compound 12/11B/21/pulseprogram
- FID for Publication/Compound 12/11B/21/scon2
- FID for Publication/Compound 12/11B/21/shimvalues
- FID for Publication/Compound 12/11B/21/specpar
- FID for Publication/Compound 12/11B/21/stanprogram4652
- FID for Publication/Compound 12/11B/21/uxnmr.info
- FID for Publication/Compound 12/11B/21/uxnmr.par
- FID for Publication/Compound 12/13C/
- FID for Publication/Compound 12/13C/23/
- FID for Publication/Compound 12/13C/23/acqu
- FID for Publication/Compound 12/13C/23/acqus
- FID for Publication/Compound 12/13C/23/audita.txt
- FID for Publication/Compound 12/13C/23/cpdprg2
- FID for Publication/Compound 12/13C/23/fid
- FID for Publication/Compound 12/13C/23/format.temp
- FID for Publication/Compound 12/13C/23/fq1list
- FID for Publication/Compound 12/13C/23/pdata/
- FID for Publication/Compound 12/13C/23/pdata/1/
- FID for Publication/Compound 12/13C/23/pdata/1/1i
- FID for Publication/Compound 12/13C/23/pdata/1/1r
- FID for Publication/Compound 12/13C/23/pdata/1/auditp.txt
- FID for Publication/Compound 12/13C/23/pdata/1/daisymultiplet.txt
- FID for Publication/Compound 12/13C/23/pdata/1/daisymultipletHZ.txt
- FID for Publication/Compound 12/13C/23/pdata/1/int_labels.txt
- FID for Publication/Compound 12/13C/23/pdata/1/integrals.txt
- FID for Publication/Compound 12/13C/23/pdata/1/intrng
- FID for Publication/Compound 12/13C/23/pdata/1/mol2ppm.txt
- FID for Publication/Compound 12/13C/23/pdata/1/multiplet.txt
- FID for Publication/Compound 12/13C/23/pdata/1/multiplet_options.prop
- FID for Publication/Compound 12/13C/23/pdata/1/multipletHZ.txt
- FID for Publication/Compound 12/13C/23/pdata/1/outd
- FID for Publication/Compound 12/13C/23/pdata/1/parm.txt
- FID for Publication/Compound 12/13C/23/pdata/1/peaklist.xml
- FID for Publication/Compound 12/13C/23/pdata/1/peakrng
- FID for Publication/Compound 12/13C/23/pdata/1/peaks
- FID for Publication/Compound 12/13C/23/pdata/1/proc
- FID for Publication/Compound 12/13C/23/pdata/1/procs
- FID for Publication/Compound 12/13C/23/pdata/1/title
- FID for Publication/Compound 12/13C/23/precom.output
- FID for Publication/Compound 12/13C/23/prosol_History
- FID for Publication/Compound 12/13C/23/pulseprogram
- FID for Publication/Compound 12/13C/23/scon2
- FID for Publication/Compound 12/13C/23/shimvalues
- FID for Publication/Compound 12/13C/23/specpar
- FID for Publication/Compound 12/13C/23/stanprogram4652
- FID for Publication/Compound 12/13C/23/uxnmr.info
- FID for Publication/Compound 12/13C/23/uxnmr.par
- FID for Publication/Compound 12/1H/
- FID for Publication/Compound 12/1H/20/
- FID for Publication/Compound 12/1H/20/acqu
- FID for Publication/Compound 12/1H/20/acqus
- FID for Publication/Compound 12/1H/20/audita.txt
- FID for Publication/Compound 12/1H/20/fid
- FID for Publication/Compound 12/1H/20/format.temp
- FID for Publication/Compound 12/1H/20/fq1list
- FID for Publication/Compound 12/1H/20/pdata/
- FID for Publication/Compound 12/1H/20/pdata/1/
- FID for Publication/Compound 12/1H/20/pdata/1/1i
- FID for Publication/Compound 12/1H/20/pdata/1/1r
- FID for Publication/Compound 12/1H/20/pdata/1/auditp.txt
- FID for Publication/Compound 12/1H/20/pdata/1/daisymultiplet.txt
- FID for Publication/Compound 12/1H/20/pdata/1/daisymultipletHZ.txt
- FID for Publication/Compound 12/1H/20/pdata/1/int_labels.txt
- FID for Publication/Compound 12/1H/20/pdata/1/integrals.txt
- FID for Publication/Compound 12/1H/20/pdata/1/intrng
- FID for Publication/Compound 12/1H/20/pdata/1/mol2ppm.txt
- FID for Publication/Compound 12/1H/20/pdata/1/multiplet.txt
- FID for Publication/Compound 12/1H/20/pdata/1/multiplet_options.prop
- FID for Publication/Compound 12/1H/20/pdata/1/multipletHZ.txt
- FID for Publication/Compound 12/1H/20/pdata/1/outd
- FID for Publication/Compound 12/1H/20/pdata/1/parm.txt
- FID for Publication/Compound 12/1H/20/pdata/1/peaklist.xml
- FID for Publication/Compound 12/1H/20/pdata/1/peakrng
- FID for Publication/Compound 12/1H/20/pdata/1/peaks
- FID for Publication/Compound 12/1H/20/pdata/1/proc
- FID for Publication/Compound 12/1H/20/pdata/1/procs
- FID for Publication/Compound 12/1H/20/pdata/1/title
- FID for Publication/Compound 12/1H/20/precom.output
- FID for Publication/Compound 12/1H/20/prosol_History
- FID for Publication/Compound 12/1H/20/pulseprogram
- FID for Publication/Compound 12/1H/20/scon2
- FID for Publication/Compound 12/1H/20/shimvalues
- FID for Publication/Compound 12/1H/20/specpar
- FID for Publication/Compound 12/1H/20/stanprogram4652
- FID for Publication/Compound 12/1H/20/uxnmr.info
- FID for Publication/Compound 12/1H/20/uxnmr.par
- FID for Publication/Compound 12/31P/
- FID for Publication/Compound 12/31P/22/
- FID for Publication/Compound 12/31P/22/acqu
- FID for Publication/Compound 12/31P/22/acqus
- FID for Publication/Compound 12/31P/22/audita.txt
- FID for Publication/Compound 12/31P/22/cpdprg2
- FID for Publication/Compound 12/31P/22/fid
- FID for Publication/Compound 12/31P/22/format.temp
- FID for Publication/Compound 12/31P/22/fq1list
- FID for Publication/Compound 12/31P/22/pdata/
- FID for Publication/Compound 12/31P/22/pdata/1/
- FID for Publication/Compound 12/31P/22/pdata/1/1i
- FID for Publication/Compound 12/31P/22/pdata/1/1r
- FID for Publication/Compound 12/31P/22/pdata/1/auditp.txt
- FID for Publication/Compound 12/31P/22/pdata/1/integrals.txt
- FID for Publication/Compound 12/31P/22/pdata/1/intrng
- FID for Publication/Compound 12/31P/22/pdata/1/outd
- FID for Publication/Compound 12/31P/22/pdata/1/parm.txt
- FID for Publication/Compound 12/31P/22/pdata/1/peaklist.xml
- FID for Publication/Compound 12/31P/22/pdata/1/peakrng
- FID for Publication/Compound 12/31P/22/pdata/1/peaks
- FID for Publication/Compound 12/31P/22/pdata/1/proc
- FID for Publication/Compound 12/31P/22/pdata/1/procs
- FID for Publication/Compound 12/31P/22/pdata/1/title
- FID for Publication/Compound 12/31P/22/precom.output
- FID for Publication/Compound 12/31P/22/prosol_History
- FID for Publication/Compound 12/31P/22/pulseprogram
- FID for Publication/Compound 12/31P/22/scon2
- FID for Publication/Compound 12/31P/22/shimvalues
- FID for Publication/Compound 12/31P/22/specpar
- FID for Publication/Compound 12/31P/22/stanprogram4652
- FID for Publication/Compound 12/31P/22/uxnmr.info
- FID for Publication/Compound 12/31P/22/uxnmr.par
- FID for Publication/Compound 12/Compound 12.cdx
- FID for Publication/Compound 12/Compound 12.txt
- FID for Publication/Compound 13/
- FID for Publication/Compound 13/13C/
- FID for Publication/Compound 13/13C/12/
- FID for Publication/Compound 13/13C/12/acqu
- FID for Publication/Compound 13/13C/12/acqus
- FID for Publication/Compound 13/13C/12/audita.txt
- FID for Publication/Compound 13/13C/12/cpdprg2
- FID for Publication/Compound 13/13C/12/fid
- FID for Publication/Compound 13/13C/12/format.temp
- FID for Publication/Compound 13/13C/12/fq1list
- FID for Publication/Compound 13/13C/12/pdata/
- FID for Publication/Compound 13/13C/12/pdata/1/
- FID for Publication/Compound 13/13C/12/pdata/1/1i
- FID for Publication/Compound 13/13C/12/pdata/1/1r
- FID for Publication/Compound 13/13C/12/pdata/1/auditp.txt
- FID for Publication/Compound 13/13C/12/pdata/1/daisymultiplet.txt
- FID for Publication/Compound 13/13C/12/pdata/1/daisymultipletHZ.txt
- FID for Publication/Compound 13/13C/12/pdata/1/int_labels.txt
- FID for Publication/Compound 13/13C/12/pdata/1/integrals.txt
- FID for Publication/Compound 13/13C/12/pdata/1/intrng
- FID for Publication/Compound 13/13C/12/pdata/1/mol2ppm.txt
- FID for Publication/Compound 13/13C/12/pdata/1/multiplet.txt
- FID for Publication/Compound 13/13C/12/pdata/1/multiplet_options.prop
- FID for Publication/Compound 13/13C/12/pdata/1/multipletHZ.txt
- FID for Publication/Compound 13/13C/12/pdata/1/outd
- FID for Publication/Compound 13/13C/12/pdata/1/parm.txt
- FID for Publication/Compound 13/13C/12/pdata/1/peaklist.xml
- FID for Publication/Compound 13/13C/12/pdata/1/peakrng
- FID for Publication/Compound 13/13C/12/pdata/1/peaks
- FID for Publication/Compound 13/13C/12/pdata/1/proc
- FID for Publication/Compound 13/13C/12/pdata/1/procs
- FID for Publication/Compound 13/13C/12/pdata/1/title
- FID for Publication/Compound 13/13C/12/precom.output
- FID for Publication/Compound 13/13C/12/prosol_History
- FID for Publication/Compound 13/13C/12/pulseprogram
- FID for Publication/Compound 13/13C/12/scon2
- FID for Publication/Compound 13/13C/12/shimvalues
- FID for Publication/Compound 13/13C/12/specpar
- FID for Publication/Compound 13/13C/12/stanprogram8104
- FID for Publication/Compound 13/13C/12/uxnmr.info
[truncated: 3,516 more entries]
