# Supplementary material for: Peroxide-Mediated Release of Organophosphates from Boron-Containing Phosphotriesters: A New Class of Organophosphate Prodrugs
Source: Org Lett. 2023 Jul 18;25(29):5530–5. doi: 10.1021/acs.orglett.3c02036 (PMC10391626; doi:10.1021/acs.orglett.3c02036)
Supplement: Supplementary file 2 — ol3c02036_si_002.zip [file ol3c02036_si_002.zip › FID for Publication/Compound 11/13C/10/audita.txt]

##TITLE= Audit trail, TopSpin 3.6.2
##JCAMPDX= 5.01
##ORIGIN= Bruker BioSpin GmbH
##OWNER= nmr
$$ D:/2023/data/Floreancig/nmr/Brittany/10/audita.txt
##AUDIT TRAIL=  $$ (NUMBER, WHEN, WHO, WHERE, PROCESS, VERSION, WHAT)
(   1,<2023-06-14 09:31:41.948 -0400>,<nmr>,<NMR700>,<go4>,<TopSpin 3.6.2>,
      <created by zg
	started at 2023-06-13 20:29:35.969 -0400,
	POWCHK enabled, PULCHK disabled,
       terminated by command 'halt'
       configuration hash MD5:
       B0 3B 4D B1 83 C8 9E D9 19 91 73 79 6C 6C 5D 19
       data hash MD5: 64K
       B1 44 15 23 9F 8F 43 15 3D 71 BF 76 45 BE C1 8A>)
##END=

$$ hash MD5
$$ 8E 93 01 47 8D 2F FB 66 07 31 F8 3F CC EA E8 7C
