# Supplementary material for: Peroxide-Mediated Release of Organophosphates from Boron-Containing Phosphotriesters: A New Class of Organophosphate Prodrugs
Source: Org Lett. 2023 Jul 18;25(29):5530–5. doi: 10.1021/acs.orglett.3c02036 (PMC10391626; doi:10.1021/acs.orglett.3c02036)
Supplement: Supplementary file 2 — ol3c02036_si_002.zip [file ol3c02036_si_002.zip › FID for Publication/Compound 11/13C/10/pdata/1/auditp.txt]

##TITLE= Audit trail, TopSpin 3.6.2
##JCAMPDX= 5.01
##ORIGIN= Bruker BioSpin GmbH
##OWNER= nmr
$$ D:\2023\data\Floreancig\nmr/Brittany/10/pdata/1/auditp.txt
##AUDIT TRAIL=  $$ (NUMBER, WHEN, WHO, WHERE, PROCESS, VERSION, WHAT)
(   1,<2023-06-13 20:29:35.969 -0400>,<nmr>,<NMR700>,<go4>,<TopSpin 3.6.2>,
      <acquisition in progress>)
(   2,<2023-06-14 09:14:31.916 -0400>,<nmr>,<NMR700>,<proc1d>,<TopSpin 3.6.2>,
      <Start of raw data processing
       efp LB = 1 FT_mod = 6 PKNL = 1 PHC0 = 192.5042 PHC1 = -128.3874 SI = 128K 
       data hash MD5: 128K
       FF 77 B3 83 20 00 89 37 DA D8 31 B5 68 3F 95 A4>)
(   3,<2023-06-14 09:14:37.041 -0400>,<nmr>,<NMR700>,<dataserver>,<TopSpin 3.6.2>,
      <apbk -bo
       data hash MD5: 128K
       50 39 C0 BE A9 A0 EB DB 16 B0 65 DD 6D C1 7F 82>)
(   4,<2023-06-14 09:14:37.150 -0400>,<nmr>,<NMR700>,<proc1d>,<TopSpin 3.6.2>,
      <ht 
       data hash MD5: 128K
       50 39 C0 BE A9 A0 EB DB 16 B0 65 DD 6D C1 7F 82>)
$$ D:/Brittany/10/pdata/1/auditp.txt
(   5,<2023-06-20 14:51:58.501 -0400>,<Brit>,<MSI>,<dataserver>,<TopSpin 4.1.3>,
      <INTEGRAL DELETE [162.245;161.547]
       data hash MD5: 128K
       50 39 C0 BE A9 A0 EB DB 16 B0 65 DD 6D C1 7F 82>)
(   6,<2023-06-20 14:51:58.519 -0400>,<Brit>,<MSI>,<dataserver>,<TopSpin 4.1.3>,
      <INTEGRAL DELETE [119.633;116.957]
       data hash MD5: 128K
       50 39 C0 BE A9 A0 EB DB 16 B0 65 DD 6D C1 7F 82>)
(   7,<2023-06-20 14:51:59.266 -0400>,<Brit>,<MSI>,<dataserver>,<TopSpin 4.1.3>,
      <INTEGRAL DELETE [75.319;74.697]
       data hash MD5: 128K
       50 39 C0 BE A9 A0 EB DB 16 B0 65 DD 6D C1 7F 82>)
(   8,<2023-06-20 14:51:59.283 -0400>,<Brit>,<MSI>,<dataserver>,<TopSpin 4.1.3>,
      <INTEGRAL DELETE [71.404;70.745]
       data hash MD5: 128K
       50 39 C0 BE A9 A0 EB DB 16 B0 65 DD 6D C1 7F 82>)
(   9,<2023-06-20 14:51:59.298 -0400>,<Brit>,<MSI>,<dataserver>,<TopSpin 4.1.3>,
      <INTEGRAL DELETE [58.292;57.650]
       data hash MD5: 128K
       50 39 C0 BE A9 A0 EB DB 16 B0 65 DD 6D C1 7F 82>)
(  10,<2023-06-20 14:51:59.313 -0400>,<Brit>,<MSI>,<dataserver>,<TopSpin 4.1.3>,
      <INTEGRAL DELETE [49.683;49.096]
       data hash MD5: 128K
       50 39 C0 BE A9 A0 EB DB 16 B0 65 DD 6D C1 7F 82>)
(  11,<2023-06-20 14:51:59.329 -0400>,<Brit>,<MSI>,<dataserver>,<TopSpin 4.1.3>,
      <INTEGRAL DELETE [45.967;45.373]
       data hash MD5: 128K
       50 39 C0 BE A9 A0 EB DB 16 B0 65 DD 6D C1 7F 82>)
(  12,<2023-06-20 14:51:59.344 -0400>,<Brit>,<MSI>,<dataserver>,<TopSpin 4.1.3>,
      <INTEGRAL DELETE [24.303;23.574]
       data hash MD5: 128K
       50 39 C0 BE A9 A0 EB DB 16 B0 65 DD 6D C1 7F 82>)
(  13,<2023-06-20 14:51:59.358 -0400>,<Brit>,<MSI>,<dataserver>,<TopSpin 4.1.3>,
      <INTEGRAL DELETE [9.943;9.342]
       data hash MD5: 128K
       50 39 C0 BE A9 A0 EB DB 16 B0 65 DD 6D C1 7F 82>)
(  14,<2023-06-20 14:51:59.373 -0400>,<Brit>,<MSI>,<dataserver>,<TopSpin 4.1.3>,
      <INTEGRAL DELETE [1.511;-0.829]
       data hash MD5: 128K
       50 39 C0 BE A9 A0 EB DB 16 B0 65 DD 6D C1 7F 82>)
(  15,<2023-06-20 14:52:06.742 -0400>,<Brit>,<MSI>,<dataserver>,<TopSpin 4.1.3>,
      <Start of interactive peak picking
       data hash MD5: 128K
       50 39 C0 BE A9 A0 EB DB 16 B0 65 DD 6D C1 7F 82>)
(  16,<2023-06-20 14:52:09.716 -0400>,<Brit>,<MSI>,<peak>,<TopSpin 4.1.3>,
      <1D Peak picking
       data hash MD5: 128K
       50 39 C0 BE A9 A0 EB DB 16 B0 65 DD 6D C1 7F 82>)
(  17,<2023-06-20 14:52:10.858 -0400>,<Brit>,<MSI>,<peak>,<TopSpin 4.1.3>,
      <1D Peak picking
       data hash MD5: 128K
       50 39 C0 BE A9 A0 EB DB 16 B0 65 DD 6D C1 7F 82>)
(  18,<2023-06-20 14:52:16.951 -0400>,<Brit>,<MSI>,<peak>,<TopSpin 4.1.3>,
      <1D Peak picking
       data hash MD5: 128K
       50 39 C0 BE A9 A0 EB DB 16 B0 65 DD 6D C1 7F 82>)
(  19,<2023-06-20 14:52:19.854 -0400>,<Brit>,<MSI>,<peak>,<TopSpin 4.1.3>,
      <1D Peak picking
       data hash MD5: 128K
       50 39 C0 BE A9 A0 EB DB 16 B0 65 DD 6D C1 7F 82>)
(  20,<2023-06-20 14:52:29.974 -0400>,<Brit>,<MSI>,<peak>,<TopSpin 4.1.3>,
      <1D Peak picking
       data hash MD5: 128K
       50 39 C0 BE A9 A0 EB DB 16 B0 65 DD 6D C1 7F 82>)
(  21,<2023-06-20 14:52:30.786 -0400>,<Brit>,<MSI>,<peak>,<TopSpin 4.1.3>,
      <1D Peak picking
       data hash MD5: 128K
       50 39 C0 BE A9 A0 EB DB 16 B0 65 DD 6D C1 7F 82>)
(  22,<2023-06-20 14:52:31.303 -0400>,<Brit>,<MSI>,<peak>,<TopSpin 4.1.3>,
      <1D Peak picking
       data hash MD5: 128K
       50 39 C0 BE A9 A0 EB DB 16 B0 65 DD 6D C1 7F 82>)
(  23,<2023-06-20 14:52:31.664 -0400>,<Brit>,<MSI>,<peak>,<TopSpin 4.1.3>,
      <1D Peak picking
       data hash MD5: 128K
       50 39 C0 BE A9 A0 EB DB 16 B0 65 DD 6D C1 7F 82>)
(  24,<2023-06-20 14:52:32.031 -0400>,<Brit>,<MSI>,<peak>,<TopSpin 4.1.3>,
      <1D Peak picking
       data hash MD5: 128K
       50 39 C0 BE A9 A0 EB DB 16 B0 65 DD 6D C1 7F 82>)
(  25,<2023-06-20 14:52:33.080 -0400>,<Brit>,<MSI>,<peak>,<TopSpin 4.1.3>,
      <1D Peak picking
       data hash MD5: 128K
       50 39 C0 BE A9 A0 EB DB 16 B0 65 DD 6D C1 7F 82>)
(  26,<2023-06-20 14:52:34.750 -0400>,<Brit>,<MSI>,<peak>,<TopSpin 4.1.3>,
      <1D Peak picking
       data hash MD5: 128K
       50 39 C0 BE A9 A0 EB DB 16 B0 65 DD 6D C1 7F 82>)
(  27,<2023-06-20 14:53:32.076 -0400>,<Brit>,<MSI>,<peak>,<TopSpin 4.1.3>,
      <1D Peak picking
       data hash MD5: 128K
       50 39 C0 BE A9 A0 EB DB 16 B0 65 DD 6D C1 7F 82>)
(  28,<2023-06-20 14:53:56.342 -0400>,<Brit>,<MSI>,<dataserver>,<TopSpin 4.1.3>,
      <Delete all peak picking regions
       data hash MD5: 128K
       50 39 C0 BE A9 A0 EB DB 16 B0 65 DD 6D C1 7F 82>)
(  29,<2023-06-20 14:53:56.387 -0400>,<Brit>,<MSI>,<dataserver>,<TopSpin 4.1.3>,
      <Delete peaks within defined region
       data hash MD5: 128K
       50 39 C0 BE A9 A0 EB DB 16 B0 65 DD 6D C1 7F 82>)
(  30,<2023-06-20 14:53:56.405 -0400>,<Brit>,<MSI>,<dataserver>,<TopSpin 4.1.3>,
      <Delete peaks within defined region
       data hash MD5: 128K
       50 39 C0 BE A9 A0 EB DB 16 B0 65 DD 6D C1 7F 82>)
(  31,<2023-06-20 14:53:56.424 -0400>,<Brit>,<MSI>,<dataserver>,<TopSpin 4.1.3>,
      <Peak added manually at position 66.6543
       data hash MD5: 128K
       50 39 C0 BE A9 A0 EB DB 16 B0 65 DD 6D C1 7F 82>)
(  32,<2023-06-20 14:53:56.442 -0400>,<Brit>,<MSI>,<dataserver>,<TopSpin 4.1.3>,
      <End of interactive peak picking
       data hash MD5: 128K
       50 39 C0 BE A9 A0 EB DB 16 B0 65 DD 6D C1 7F 82>)
(  33,<2023-06-20 15:02:14.531 -0400>,<Brit>,<MSI>,<dataserver>,<TopSpin 4.1.3>,
      <Spectrum calibrated, SF was set. Old value: 176.115541 New value: 176.115722. Peak list modified: Yes
       data hash MD5: 128K
       50 39 C0 BE A9 A0 EB DB 16 B0 65 DD 6D C1 7F 82>)
(  34,<2023-06-20 15:02:14.550 -0400>,<Brit>,<MSI>,<dataserver>,<TopSpin 4.1.3>,
      <Spectrum calibrated, OFFSET was set. Old value: 172.000000 New value: 170.971450. Peak list modified: Yes
       data hash MD5: 128K
       50 39 C0 BE A9 A0 EB DB 16 B0 65 DD 6D C1 7F 82>)
(  35,<2023-06-20 15:02:23.135 -0400>,<Brit>,<MSI>,<dataserver>,<TopSpin 4.1.3>,
      <Start of interactive peak picking
       data hash MD5: 128K
       50 39 C0 BE A9 A0 EB DB 16 B0 65 DD 6D C1 7F 82>)
(  36,<2023-06-20 15:02:34.618 -0400>,<Brit>,<MSI>,<peak>,<TopSpin 4.1.3>,
      <1D Peak picking
       data hash MD5: 128K
       50 39 C0 BE A9 A0 EB DB 16 B0 65 DD 6D C1 7F 82>)
(  37,<2023-06-20 15:02:37.128 -0400>,<Brit>,<MSI>,<peak>,<TopSpin 4.1.3>,
      <1D Peak picking
       data hash MD5: 128K
       50 39 C0 BE A9 A0 EB DB 16 B0 65 DD 6D C1 7F 82>)
(  38,<2023-06-20 15:02:44.386 -0400>,<Brit>,<MSI>,<peak>,<TopSpin 4.1.3>,
      <1D Peak picking
       data hash MD5: 128K
       50 39 C0 BE A9 A0 EB DB 16 B0 65 DD 6D C1 7F 82>)
(  39,<2023-06-20 15:02:48.983 -0400>,<Brit>,<MSI>,<peak>,<TopSpin 4.1.3>,
      <1D Peak picking
       data hash MD5: 128K
       50 39 C0 BE A9 A0 EB DB 16 B0 65 DD 6D C1 7F 82>)
(  40,<2023-06-20 15:02:56.022 -0400>,<Brit>,<MSI>,<dataserver>,<TopSpin 4.1.3>,
      <Delete all peak picking regions
       data hash MD5: 128K
       50 39 C0 BE A9 A0 EB DB 16 B0 65 DD 6D C1 7F 82>)
(  41,<2023-06-20 15:02:56.040 -0400>,<Brit>,<MSI>,<dataserver>,<TopSpin 4.1.3>,
      <Delete peaks within defined region
       data hash MD5: 128K
       50 39 C0 BE A9 A0 EB DB 16 B0 65 DD 6D C1 7F 82>)
(  42,<2023-06-20 15:02:56.084 -0400>,<Brit>,<MSI>,<dataserver>,<TopSpin 4.1.3>,
      <Peak added manually at position 66.6445
       data hash MD5: 128K
       50 39 C0 BE A9 A0 EB DB 16 B0 65 DD 6D C1 7F 82>)
(  43,<2023-06-20 15:02:56.102 -0400>,<Brit>,<MSI>,<dataserver>,<TopSpin 4.1.3>,
      <End of interactive peak picking
       data hash MD5: 128K
       50 39 C0 BE A9 A0 EB DB 16 B0 65 DD 6D C1 7F 82>)
(  44,<2023-06-20 15:07:50.131 -0400>,<Brit>,<MSI>,<dataserver>,<TopSpin 4.1.3>,
      <Start of interactive peak picking
       data hash MD5: 128K
       50 39 C0 BE A9 A0 EB DB 16 B0 65 DD 6D C1 7F 82>)
(  45,<2023-06-20 15:08:21.514 -0400>,<Brit>,<MSI>,<peak>,<TopSpin 4.1.3>,
      <1D Peak picking
       data hash MD5: 128K
       50 39 C0 BE A9 A0 EB DB 16 B0 65 DD 6D C1 7F 82>)
(  46,<2023-06-20 15:08:31.165 -0400>,<Brit>,<MSI>,<peak>,<TopSpin 4.1.3>,
      <1D Peak picking
       data hash MD5: 128K
       50 39 C0 BE A9 A0 EB DB 16 B0 65 DD 6D C1 7F 82>)
(  47,<2023-06-20 15:18:58.574 -0400>,<Brit>,<MSI>,<dataserver>,<TopSpin 4.1.3>,
      <End of interactive peak picking
       data hash MD5: 128K
       50 39 C0 BE A9 A0 EB DB 16 B0 65 DD 6D C1 7F 82>)
##END=

$$ hash MD5
$$ D6 2D C5 EE D4 24 B7 F0 4B 0B 4B BB D7 9D 16 B0
