# Supplementary material for: Peroxide-Mediated Release of Organophosphates from Boron-Containing Phosphotriesters: A New Class of Organophosphate Prodrugs
Source: Org Lett. 2023 Jul 18;25(29):5530–5. doi: 10.1021/acs.orglett.3c02036 (PMC10391626; doi:10.1021/acs.orglett.3c02036)
Supplement: Supplementary file 2 — ol3c02036_si_002.zip [file ol3c02036_si_002.zip › FID for Publication/Compound 11/13C/10/pdata/1/mem.par]

##TITLE= Parameter file, TopSpin 4.1.3
##JCAMPDX= 5.0
##DATATYPE= Parameter Values
##NPOINTS= 1	$$ modification sequence number
##ORIGIN= Bruker BioSpin GmbH
##OWNER= Brit
$$ 2023-06-20 14:59:16.078 -0400  Brit@MSI
$$ D:/Brittany/10/pdata/1/mem.par
$$ process C:\Bruker\TopSpin4.1.3\prog\mod\dataserver.exe
##$AIM= 1
##$ASYM= (0..3)
0 0 0 0
##$F1P= 170.9819
##$F2P= -70.98194
##$IPOSNEG= 0
##$MEMRUN= 0
##$MOCKDAT= 1
##$MOVIES= 10
##$NITER= 99
##$PSFDEF= 0
##$PSFLSHA= (0..3)
1 1 1 1
##$PSFLWID= (0..3)
0.5 0.5 0.5 0.5
##$PSFRSHA= (0..3)
1 1 1 1
##$PSFRWID= (0..3)
0.5 0.5 0.5 0.5
##$RATE= 1
##$SFWIDTH= 176.11941477197
##$SIDIM= (0..3)
256 256 256 256
##$SIGMA= 0
##$STEPRES= 0
##$SUPERRS= (0..3)
1 1 1 1
##$SWDIM= (0..3)
1000 1000 1000 1000
##$UDEF= 0.01
##$UTOL= 0.03
##END=
