# Supplementary material for: Peroxide-Mediated Release of Organophosphates from Boron-Containing Phosphotriesters: A New Class of Organophosphate Prodrugs
Source: Org Lett. 2023 Jul 18;25(29):5530–5. doi: 10.1021/acs.orglett.3c02036 (PMC10391626; doi:10.1021/acs.orglett.3c02036)
Supplement: Supplementary file 2 — ol3c02036_si_002.zip [file ol3c02036_si_002.zip › FID for Publication/Compound 11/13C/10/pdata/1/mol2ppm.txt]

# 2023-06-20 15:22:07 -0400 Brit@MSI
# TOPSPIN Molecule to PPM ranges correlations
# D:/Brittany/10/pdata/1
# Start [PPM]     End [PPM]     Atom Numbers
