# Supplementary material for: Peroxide-Mediated Release of Organophosphates from Boron-Containing Phosphotriesters: A New Class of Organophosphate Prodrugs
Source: Org Lett. 2023 Jul 18;25(29):5530–5. doi: 10.1021/acs.orglett.3c02036 (PMC10391626; doi:10.1021/acs.orglett.3c02036)
Supplement: Supplementary file 2 — ol3c02036_si_002.zip [file ol3c02036_si_002.zip › FID for Publication/Compound 11/13C/10/pdata/1/peaklist.xml]

<?xml version="1.0" encoding="UTF-8"?>
<PeakList modified="2023-06-20T15:08:31">
  <PeakList1D>
    <PeakList1DHeader creator="Brit" date="2023-06-20T15:08:31" expNo="10" name="Brittany" owner="" procNo="1" source="D:">
      <PeakPickDetails>F1=71.155914ppm, F2=71.025978ppm, MI=0.19cm, MAXI=0.37cm, PC=1.400
      </PeakPickDetails>
    </PeakList1DHeader>
    <Peak1D F1="71.057007" intensity="0.2288516" type="0"/>
  </PeakList1D>
  <PeakList1D>
    <PeakList1DHeader creator="Brit" date="2023-06-20T15:08:31" expNo="10" name="Brittany" owner="" procNo="1" source="D:">
      <PeakPickDetails>F1=67.176361ppm, F2=66.669518ppm, MI=0.01cm, MAXI=0.06cm, PC=1.400
      </PeakPickDetails>
    </PeakList1DHeader>
    <Peak1D F1="66.680672" intensity="0.02228692" type="0"/>
  </PeakList1D>
  <PeakList1D>
    <PeakList1DHeader creator="Brit" date="2023-06-20T15:08:31" expNo="10" name="Brittany" owner="" procNo="1" source="D:">
      <PeakPickDetails>F1=66.669518ppm, F2=66.531601ppm, MI=0.01cm, MAXI=0.03cm, PC=1.400
      </PeakPickDetails>
    </PeakList1DHeader>
  </PeakList1D>
  <PeakList1D>
    <PeakList1DHeader creator="Brit" date="2023-06-20T15:08:31" expNo="10" name="Brittany" owner="" procNo="1" source="D:">
      <PeakPickDetails>F1=66.531601ppm, F2=65.842758ppm, MI=0.01cm, MAXI=0.06cm, PC=1.400
      </PeakPickDetails>
    </PeakList1DHeader>
  </PeakList1D>
  <PeakList1D>
    <PeakList1DHeader creator="Brit" date="2023-06-20T15:08:31" expNo="10" name="Brittany" owner="" procNo="1" source="D:">
      <PeakPickDetails>F1=59.165482ppm, F2=54.991379ppm, MI=0.13cm, MAXI=0.15cm, PC=1.400
      </PeakPickDetails>
    </PeakList1DHeader>
  </PeakList1D>
  <PeakList1D>
    <PeakList1DHeader creator="Brit" date="2023-06-20T15:08:31" expNo="10" name="Brittany" owner="" procNo="1" source="D:">
      <PeakPickDetails>F1=23.779997ppm, F2=23.252760ppm, MI=0.02cm, MAXI=0.05cm, PC=1.400
      </PeakPickDetails>
    </PeakList1DHeader>
    <Peak1D F1="66.64453571897818" intensity="0.02137638468306607" type="1"/>
    <Peak1D F1="23.583839" intensity="0.03363737" type="0"/>
    <Peak1D F1="23.542347" intensity="0.03057166" type="0"/>
  </PeakList1D>
  <PeakList1D>
    <PeakList1DHeader creator="Brit" date="2023-06-20T15:08:31" expNo="10" name="Brittany" owner="" procNo="1" source="D:">
      <PeakPickDetails>F1=12.858522ppm, F2=7.156047ppm, MI=0.02cm, MAXI=0.17cm, PC=1.400
      </PeakPickDetails>
    </PeakList1DHeader>
    <Peak1D F1="9.620816" intensity="0.05942809" type="0"/>
  </PeakList1D>
</PeakList>
