# Supplementary material for: Peroxide-Mediated Release of Organophosphates from Boron-Containing Phosphotriesters: A New Class of Organophosphate Prodrugs
Source: Org Lett. 2023 Jul 18;25(29):5530–5. doi: 10.1021/acs.orglett.3c02036 (PMC10391626; doi:10.1021/acs.orglett.3c02036)
Supplement: Supplementary file 2 — ol3c02036_si_002.zip [file ol3c02036_si_002.zip › FID for Publication/Compound 11/13C/10/pdata/1/peakrng]

P    #regions in PPM
# 2023-06-20 15:18:58 -0400  Brit@MSI
# low field   high field   mi   maxi
  71.15591581588275  71.02598068468563  0.190  0.372  # for region 1
  67.17636052635234  66.66952025150387  0.011  0.062  # for region 2
  66.66952025150387  66.53160125957062  0.012  0.026  # for region 3
  66.53160125957062  65.84275780122161  0.011  0.062  # for region 4
  59.165481685646554  54.99137879396025  0.126  0.146  # for region 5
  23.77999743009267  23.25275914341308  0.016  0.051  # for region 6
  12.858521997089493  7.156047024467196  0.016  0.174  # for region 7
