# Supplementary material for: Peroxide-Mediated Release of Organophosphates from Boron-Containing Phosphotriesters: A New Class of Organophosphate Prodrugs
Source: Org Lett. 2023 Jul 18;25(29):5530–5. doi: 10.1021/acs.orglett.3c02036 (PMC10391626; doi:10.1021/acs.orglett.3c02036)
Supplement: Supplementary file 2 — ol3c02036_si_002.zip [file ol3c02036_si_002.zip › FID for Publication/Compound 11/13C/10/shimvalues]

# Tue Jun 13 21:03:11 2023
#$$PROBEIDENTIFIER=Z563101_0033
#$$PROBENAME=PA TXI 700S4 H-C/N-D-05 Z BTO
#$$SHIMID=292722
#
# Active Shim Gradients
#
Z           		178             
Z2          		-824            
Z3          		-1841           
Z4          		-525            
Z5          		846             
Z6          		5853            
Z7          		0               
Z8          		0               
X           		530             
XZ          		7518            
XZ2         		-4788           
XZ3         		-4169           
XZ4         		-439            
XZ5         		6592            
Y           		5197            
YZ          		1439            
YZ2         		3822            
YZ3         		2958            
YZ4         		1126            
YZ5         		-12860          
XY          		-12319          
XYZ         		-5573           
XYZ2        		1058            
XYZ3        		1089            
XYZ4        		-967            
XYZ5        		0               
(X2-Y2)     		5440            
(X2-Y2)Z    		7116            
(X2-Y2)Z2   		-2349           
(X2-Y2)Z3   		-2800           
(X2-Y2)Z4   		3740            
(X2-Y2)Z5   		0               
X3          		2979            
X3Z         		2356            
Y3          		10919           
Y3Z         		1726            
#
# Lock Parameter
#
FIELD		580.185 
LOCKPHASE		28.050  
LOCKPOWER		-38.000 
LOCKGAIN		121.650 
LOCKDC		-75.000 
LOCKSHIFT		1.930   
LOOPGAIN		-2.000  
LOOPTIME		0.100   
LOOPFILTER		200.000 
#
IEEE64_VERSION_CODE 1
#
# Shim currents 
#
SHIM_SETTING [1 ]  -144.54717200   
SHIM_SETTING [2 ]  -2053.18581665  
SHIM_SETTING [3 ]  -1097.95560279  
SHIM_SETTING [4 ]  -5309.78329318  
SHIM_SETTING [5 ]  1697.07355922   
SHIM_SETTING [6 ]  403.01713429    
SHIM_SETTING [7 ]  4709.32074520   
SHIM_SETTING [8 ]  5234.47295265   
SHIM_SETTING [9 ]  1336.57307604   
SHIM_SETTING [10]  1753.93985009   
SHIM_SETTING [11]  0.00000000      
SHIM_SETTING [12]  9193.31300000   
SHIM_SETTING [13]  12644.32400000  
SHIM_SETTING [14]  302.17500000    
SHIM_SETTING [15]  1459.88712844   
SHIM_SETTING [16]  -10614.17087156 
SHIM_SETTING [17]  13304.04013482  
SHIM_SETTING [18]  -5181.31613482  
SHIM_SETTING [19]  6345.17718585   
SHIM_SETTING [20]  -3609.73332938  
SHIM_SETTING [21]  7954.71200000   
SHIM_SETTING [22]  -2141.77800000  
SHIM_SETTING [23]  10206.90700000  
SHIM_SETTING [24]  -3365.92200000  
SHIM_SETTING [25]  4222.94300000   
SHIM_SETTING [26]  6641.31800000   
SHIM_SETTING [27]  2587.68000000   
SHIM_SETTING [28]  8848.95870183   
SHIM_SETTING [29]  -5946.88200000  
SHIM_SETTING [30]  -5634.16000000  
SHIM_SETTING [31]  -3538.36452432  
SHIM_SETTING [32]  9550.64470183   
SHIM_SETTING [33]  -12129.01700000 
SHIM_SETTING [34]  -2591.52300000  
SHIM_SETTING [35]  -16744.46300000 
SHIM_SETTING [36]  -7509.73700000  
SHIM_SETTING [37]  12679.77563292  
SHIM_SETTING [38]  -8349.63370410  
SHIM_SETTING [39]  6743.89152432   
SHIM_SETTING [40]  0.00000000      
