# Supplementary material for: Peroxide-Mediated Release of Organophosphates from Boron-Containing Phosphotriesters: A New Class of Organophosphate Prodrugs
Source: Org Lett. 2023 Jul 18;25(29):5530–5. doi: 10.1021/acs.orglett.3c02036 (PMC10391626; doi:10.1021/acs.orglett.3c02036)
Supplement: Supplementary file 2 — ol3c02036_si_002.zip [file ol3c02036_si_002.zip › FID for Publication/Compound 11/13C/10/uxnmr.info]

CONFIGURATION INFORMATION
=========================

Path         : C:/Bruker/TopSpin3.6.2/conf/instr/spect/uxnmr.info
Date         : Tue Jun 06 10:25:24 2023
Release      : TopSpin 3.6.2
Installed in : C:/Bruker/TopSpin3.6.2
Host         : NMR700
OS           : Windows 7 (Vs 6.2)
CPU          : Intel(R) Xeon(R) CPU X5550 @ 2.67GHz (8 cores at 2660 MHz)
User         : nmr
System       : Avance III 700 NMR spectrometer
1H-frequency : 700.40 MHz
Description  : Avance III
Configured in: NMR700:C:/Bruker/TopSpin3.6.2/conf/instr/spect

IPSO: connected to spectrometer subnet
- TCP/IP address = 149.236.99.254
 - IPSO type: 19"
- Tctrl : 1
- Fctrls: 3
- Gctrl1: without digital preemphasis
- Rctrl : none
- FREDs : none
- DPP : none

DRU1: AQS DRU-E Z102520/01053 ECL 04.00
- TCP/IP address = 149.236.99.89
- Firmware Version = 170619
- DRU1 controls AQS-Rack and HPPR/2

AQS: connected to 149.236.99.89:/dev/tty10
  _Slot_ SBSB _____________________Board_____________________
  Number Addr Type HW-VS FW-VS ID  ECL Name   Description
  -----------------------------------------------------------
     2   0x10 0x52   0x4    AW  R  4.3 REC-1  AQS RXAD1000 Z102118/180 ECL 04.03
     3   0x34 0xc1   0x1        X  2.1 REF-1  REF-1000 Reference Board for AQS Receiver
     4   0x24 0x29   0x8    AE  S  3.0 SGU-1  AQS SGU/2 1000 Z103082/00423 ECL 03.00 FPGA-Vs=AF
     5   0x25 0x29   0x8    AE  S  3.0 SGU-2  AQS SGU/2 1000 Z103082/00432 ECL 03.00 FPGA-Vs=AF
     6   0x26 0x29   0x8    AE  S  3.0 SGU-3  AQS SGU/2 1000 Z103082/00429 ECL 03.00 FPGA-Vs=AF
    21   0x21 0xcf     0        P  1.0 PSD-1  PSD/3 Power Supply Distribution Board
    --   0x20 0xd1     0        B  2.3 MASTER AQS/3 Chassis
     1   0x20  0x7     0        B      MASTER AQS Rack Master
  Logical Receiver/SGU configuration:


Router: none installed


Transmitters at the spectrometer subnet:
----------------------------------------
BLA_W1345097_0106 W1345097/0106 ECL 1:
- TCP/IP address = 149.236.99.253
- Firmware VS    = 20120627
- Amplifier      = BLAXH2H500/100/250 E 700-900MHZ: W1345097/0106 ECL 1
- Router         = BLMMR32 RF AMPLIFIER MODULE: W1345204/0527 ECL 0
- Controller     = BLA CONTROL BOARD 6 2V H-USB: W1522050/0529 ECL 03

BSMS: BSMS/2 connected to ethernet
- TCP/IP address = 149.236.99.20
- ELCB firmware version = 20161026
- GAB current limits = 0.0/X, 0.0/Y, 10.0/Z (in A)
- SCB channels = 40
- Shim System = BOSS3-SB
- 2HTX Amplifier: not available
- Lock: installed

Eurotherm VTU: device connected to 149.236.99.254:/dev/tty05

Preamplifiers :
HPPR2: - HPPR/2 preamplifier connected to 149.236.99.89:/dev/tty10
    Type      : HPPR/2
    Controller: Cover/1 with Application firmware = AO
                15 LEDs for tuning, 15 LEDs for matching
    Module  1 : 1H LNA
                PN=Z003463, SN=00131 from 20071116
    Module  2 : XBB19F 2HS
                PN=Z003507, SN=00154 from 20080317
    Module  3 : XBB19F 2HS
                PN=Z003507, SN=00153 from 20080207
    Module  4 : 2H
                PN=Z003474, SN=00118 from 20080310


Gradient Controller cable connections
--------------------------------------------------------------------
GCtrl1: connected to GAB in BSMS

RF cable connections (detected)
--------------------------------------------------------------------
SGU1 NORM output -> input 1 of transmitter 1 (BLAXH2H500/100/250 E 700-900MHZ W1345097/0106 at TCP/IP 149.236.99.253)
SGU1 AUX  output -> open
SGU2 NORM output -> input 2 of transmitter 1 (BLAXH2H500/100/250 E 700-900MHZ W1345097/0106 at TCP/IP 149.236.99.253)
SGU2 AUX  output -> TUNE signal input of HPPR
SGU3 NORM output -> open
SGU3 AUX  output -> input 4 of transmitter 1 (BLAXH2H500/100/250 E 700-900MHZ W1345097/0106 at TCP/IP 149.236.99.253)

Blanking cable connections (detected)
--------------------------------------------------------------------
transmitter 1 = BLAXH2H500/100/250 E 700-900MHZ W1345097/0106 at TCP/IP 149.236.99.253:
- amplifier 1H-100W uses blanking 2
- amplifier X-500W uses blanking 1
- amplifier 2H-250W needs no blanking
