# Supplementary material for: Peroxide-Mediated Release of Organophosphates from Boron-Containing Phosphotriesters: A New Class of Organophosphate Prodrugs
Source: Org Lett. 2023 Jul 18;25(29):5530–5. doi: 10.1021/acs.orglett.3c02036 (PMC10391626; doi:10.1021/acs.orglett.3c02036)
Supplement: Supplementary file 2 — ol3c02036_si_002.zip [file ol3c02036_si_002.zip › FID for Publication/Compound 11/1H/10/fq1list]

O 400.132471
-19000000
-18933594
-18867188
-18800781
-18734375
-18667969
-18601563
-18535156
-18468750
-18402344
-18335938
-18269531
-18203125
-18136719
-18070313
-18003906
-17937500
-17871094
-17804688
-17738281
-17671875
-17605469
-17539063
-17472656
-17406250
-17339844
-17273438
-17207031
-17140625
-17074219
-17007813
-16941406
-16875000
-16808594
-16742188
-16675781
-16609375
-16542969
-16476563
-16410156
-16343750
-16277344
-16210938
-16144531
-16078125
-16011719
-15945313
-15878906
-15812500
-15746094
-15679688
-15613281
-15546875
-15480469
-15414063
-15347656
-15281250
-15214844
-15148438
-15082031
-15015625
-14949219
-14882813
-14816406
-14750000
-14683594
-14617188
-14550781
-14484375
-14417969
-14351563
-14285156
-14218750
-14152344
-14085938
-14019531
-13953125
-13886719
-13820313
-13753906
-13687500
-13621094
-13554688
-13488281
-13421875
-13355469
-13289063
-13222656
-13156250
-13089844
-13023438
-12957031
-12890625
-12824219
-12757813
-12691406
-12625000
-12558594
-12492188
-12425781
-12359375
-12292969
-12226563
-12160156
-12093750
-12027344
-11960938
-11894531
-11828125
-11761719
-11695313
-11628906
-11562500
-11496094
-11429688
-11363281
-11296875
-11230469
-11164063
-11097656
-11031250
-10964844
-10898438
-10832031
-10765625
-10699219
-10632813
-10566406
-10500000
-10433594
-10367188
-10300781
-10234375
-10167969
-10101563
-10035156
-9968750
-9902344
-9835938
-9769531
-9703125
-9636719
-9570313
-9503906
-9437500
-9371094
-9304688
-9238281
-9171875
-9105469
-9039063
-8972656
-8906250
-8839844
-8773438
-8707031
-8640625
-8574219
-8507813
-8441406
-8375000
-8308594
-8242188
-8175781
-8109375
-8042969
-7976563
-7910156
-7843750
-7777344
-7710938
-7644531
-7578125
-7511719
-7445313
-7378906
-7312500
-7246094
-7179688
-7113281
-7046875
-6980469
-6914063
-6847656
-6781250
-6714844
-6648438
-6582031
-6515625
-6449219
-6382813
-6316406
-6250000
-6183594
-6117188
-6050781
-5984375
-5917969
-5851563
-5785156
-5718750
-5652344
-5585938
-5519531
-5453125
-5386719
-5320313
-5253906
-5187500
-5121094
-5054688
-4988281
-4921875
-4855469
-4789063
-4722656
-4656250
-4589844
-4523438
-4457031
-4390625
-4324219
-4257813
-4191406
-4125000
-4058594
-3992188
-3925781
-3859375
-3792969
-3726563
-3660156
-3593750
-3527344
-3460938
-3394531
-3328125
-3261719
-3195313
-3128906
-3062500
-2996094
-2929688
-2863281
-2796875
-2730469
-2664063
-2597656
-2531250
-2464844
-2398438
-2332031
-2265625
-2199219
-2132813
-2066406
-2000000
-1992172
-1984344
-1976517
-1968689
-1960861
-1953033
-1945205
-1937378
-1929550
-1921722
-1913894
-1906067
-1898239
-1890411
-1882583
-1874755
-1866928
-1859100
-1851272
-1843444
-1835616
-1827789
-1819961
-1812133
-1804305
-1796477
-1788650
-1780822
-1772994
-1765166
-1757339
-1749511
-1741683
-1733855
-1726027
-1718200
-1710372
-1702544
-1694716
-1686888
-1679061
-1671233
-1663405
-1655577
-1647750
-1639922
-1632094
-1624266
-1616438
-1608611
-1600783
-1592955
-1585127
-1577299
-1569472
-1561644
-1553816
-1545988
-1538160
-1530333
-1522505
-1514677
-1506849
-1499022
-1491194
-1483366
-1475538
-1467710
-1459883
-1452055
-1444227
-1436399
-1428571
-1420744
-1412916
-1405088
-1397260
-1389432
-1381605
-1373777
-1365949
-1358121
-1350294
-1342466
-1334638
-1326810
-1318982
-1311155
-1303327
-1295499
-1287671
-1279843
-1272016
-1264188
-1256360
-1248532
-1240705
-1232877
-1225049
-1217221
-1209393
-1201566
-1193738
-1185910
-1178082
-1170254
-1162427
-1154599
-1146771
-1138943
-1131115
-1123288
-1115460
-1107632
-1099804
-1091977
-1084149
-1076321
-1068493
-1060665
-1052838
-1045010
-1037182
-1029354
-1021526
-1013699
-1005871
 -998043
 -990215
 -982387
 -974560
 -966732
 -958904
 -951076
 -943249
 -935421
 -927593
 -919765
 -911937
 -904110
 -896282
 -888454
 -880626
 -872798
 -864971
 -857143
 -849315
 -841487
 -833659
 -825832
 -818004
 -810176
 -802348
 -794521
 -786693
 -778865
 -771037
 -763209
 -755382
 -747554
 -739726
 -731898
 -724070
 -716243
 -708415
 -700587
 -692759
 -684932
 -677104
 -669276
 -661448
 -653620
 -645793
 -637965
 -630137
 -622309
 -614481
 -606654
 -598826
 -590998
 -583170
 -575342
 -567515
 -559687
 -551859
 -544031
 -536204
 -528376
 -520548
 -512720
 -504892
 -497065
 -489237
 -481409
 -473581
 -465753
 -457926
 -450098
 -442270
 -434442
 -426614
 -418787
 -410959
 -403131
 -395303
 -387476
 -379648
 -371820
 -363992
 -356164
 -348337
 -340509
 -332681
 -324853
 -317025
 -309198
 -301370
 -293542
 -285714
 -277886
 -270059
 -262231
 -254403
 -246575
 -238748
 -230920
 -223092
 -215264
 -207436
 -199609
 -191781
 -183953
 -176125
 -168297
 -160470
 -152642
 -144814
 -136986
 -129159
 -121331
 -113503
 -105675
  -97847
  -90020
  -82192
  -74364
  -66536
  -58708
  -50881
  -43053
  -35225
  -27397
  -19569
  -11742
   -3914
    3914
   11742
   19569
   27397
   35225
   43053
   50881
   58708
   66536
   74364
   82192
   90020
   97847
  105675
  113503
  121331
  129159
  136986
  144814
  152642
  160470
  168297
  176125
  183953
  191781
  199609
  207436
  215264
  223092
  230920
  238748
  246575
  254403
  262231
  270059
  277886
  285714
  293542
  301370
  309198
  317025
  324853
  332681
  340509
  348337
  356164
  363992
  371820
  379648
  387476
  395303
  403131
  410959
  418787
  426614
  434442
  442270
  450098
  457926
  465753
  473581
  481409
  489237
  497065
  504892
  512720
  520548
  528376
  536204
  544031
  551859
  559687
  567515
  575342
  583170
  590998
  598826
  606654
  614481
  622309
  630137
  637965
  645793
  653620
  661448
  669276
  677104
  684932
  692759
  700587
  708415
  716243
  724070
  731898
  739726
  747554
  755382
  763209
  771037
  778865
  786693
  794521
  802348
  810176
  818004
  825832
  833659
  841487
  849315
  857143
  864971
  872798
  880626
  888454
  896282
  904110
  911937
  919765
  927593
  935421
  943249
  951076
  958904
  966732
  974560
  982387
  990215
  998043
 1005871
 1013699
 1021526
 1029354
 1037182
 1045010
 1052838
 1060665
 1068493
 1076321
 1084149
 1091977
 1099804
 1107632
 1115460
 1123288
 1131115
 1138943
 1146771
 1154599
 1162427
 1170254
 1178082
 1185910
 1193738
 1201566
 1209393
 1217221
 1225049
 1232877
 1240705
 1248532
 1256360
 1264188
 1272016
 1279843
 1287671
 1295499
 1303327
 1311155
 1318982
 1326810
 1334638
 1342466
 1350294
 1358121
 1365949
 1373777
 1381605
 1389432
 1397260
 1405088
 1412916
 1420744
 1428571
 1436399
 1444227
 1452055
 1459883
 1467710
 1475538
 1483366
 1491194
 1499022
 1506849
 1514677
 1522505
 1530333
 1538160
 1545988
 1553816
 1561644
 1569472
 1577299
 1585127
 1592955
 1600783
 1608611
 1616438
 1624266
 1632094
 1639922
 1647750
 1655577
 1663405
 1671233
 1679061
 1686888
 1694716
 1702544
 1710372
 1718200
 1726027
 1733855
 1741683
 1749511
 1757339
 1765166
 1772994
 1780822
 1788650
 1796477
 1804305
 1812133
 1819961
 1827789
 1835616
 1843444
 1851272
 1859100
 1866928
 1874755
 1882583
 1890411
 1898239
 1906067
 1913894
 1921722
 1929550
 1937378
 1945205
 1953033
 1960861
 1968689
 1976517
 1984344
 1992172
 2000000
 2066406
 2132812
 2199219
 2265625
 2332031
 2398437
 2464844
 2531250
 2597656
 2664062
 2730469
 2796875
 2863281
 2929687
 2996094
 3062500
 3128906
 3195312
 3261719
 3328125
 3394531
 3460937
 3527344
 3593750
 3660156
 3726562
 3792969
 3859375
 3925781
 3992187
 4058594
 4125000
 4191406
 4257812
 4324219
 4390625
 4457031
 4523437
 4589844
 4656250
 4722656
 4789062
 4855469
 4921875
 4988281
 5054687
 5121094
 5187500
 5253906
 5320312
 5386719
 5453125
 5519531
 5585937
 5652344
 5718750
 5785156
 5851562
 5917969
 5984375
 6050781
 6117187
 6183594
 6250000
 6316406
 6382812
 6449219
 6515625
 6582031
 6648437
 6714844
 6781250
 6847656
 6914062
 6980469
 7046875
 7113281
 7179687
 7246094
 7312500
 7378906
 7445312
 7511719
 7578125
 7644531
 7710937
 7777344
 7843750
 7910156
 7976562
 8042969
 8109375
 8175781
 8242187
 8308594
 8375000
 8441406
 8507812
 8574219
 8640625
 8707031
 8773437
 8839844
 8906250
 8972656
 9039062
 9105469
 9171875
 9238281
 9304687
 9371094
 9437500
 9503906
 9570312
 9636719
 9703125
 9769531
 9835937
 9902344
 9968750
10035156
10101562
10167969
10234375
10300781
10367187
10433594
10500000
10566406
10632812
10699219
10765625
10832031
10898437
10964844
11031250
11097656
11164062
11230469
11296875
11363281
11429687
11496094
11562500
11628906
11695312
11761719
11828125
11894531
11960937
12027344
12093750
12160156
12226562
12292969
12359375
12425781
12492187
12558594
12625000
12691406
12757812
12824219
12890625
12957031
13023437
13089844
13156250
13222656
13289062
13355469
13421875
13488281
13554687
13621094
13687500
13753906
13820312
13886719
13953125
14019531
14085937
14152344
14218750
14285156
14351562
14417969
14484375
14550781
14617187
14683594
14750000
14816406
14882812
14949219
15015625
15082031
15148437
15214844
15281250
15347656
15414062
15480469
15546875
15613281
15679687
15746094
15812500
15878906
15945312
16011719
16078125
16144531
16210937
16277344
16343750
16410156
16476562
16542969
16609375
16675781
16742187
16808594
16875000
16941406
17007812
17074219
17140625
17207031
17273437
17339844
17406250
17472656
17539062
17605469
17671875
17738281
17804687
17871094
17937500
18003906
18070312
18136719
18203125
18269531
18335937
18402344
18468750
18535156
18601562
18667969
18734375
18800781
18867187
18933594
19000000
