# Supplementary material for: Peroxide-Mediated Release of Organophosphates from Boron-Containing Phosphotriesters: A New Class of Organophosphate Prodrugs
Source: Org Lett. 2023 Jul 18;25(29):5530–5. doi: 10.1021/acs.orglett.3c02036 (PMC10391626; doi:10.1021/acs.orglett.3c02036)
Supplement: Supplementary file 2 — ol3c02036_si_002.zip [file ol3c02036_si_002.zip › FID for Publication/Compound 11/1H/10/pdata/1/auditp.txt]

##TITLE= Audit trail, TopSpin 3.6.0
##JCAMPDX= 5.01
##ORIGIN= Bruker BioSpin GmbH
##OWNER= nmr
$$ G:/2022/data/Floreancig/nmr/BK-02-126 post kst/10/pdata/1/auditp.txt
##AUDIT TRAIL=  $$ (NUMBER, WHEN, WHO, WHERE, PROCESS, VERSION, WHAT)
(   1,<2022-03-15 15:57:47.706 -0400>,<nmr>,<DESKTOP-H5K5808>,<go4>,<TopSpin 3.6.0>,
      <created by zg
	started at 2022-03-15 15:56:13.815 -0400,
	POWCHK enabled, PULCHK disabled,
       configuration hash MD5:
       FF 0F 9C BF F4 73 A1 C7 3C 6F 6E DF 1F BE 27 D8
       data hash MD5: 64K
       0E D2 38 7F E9 12 41 9A C5 1A E8 B4 75 C1 59 FD>)
(   2,<2022-03-15 15:57:47.971 -0400>,<nmr>,<DESKTOP-H5K5808>,<audit>,<TopSpin 3.6.0>,
      <user comment:
       ICON-NMR User ID: Floreancig
       data hash MD5: 64K
       0E D2 38 7F E9 12 41 9A C5 1A E8 B4 75 C1 59 FD>)
(   3,<2022-03-15 15:57:49.565 -0400>,<nmr>,<DESKTOP-H5K5808>,<proc1d>,<TopSpin 3.6.0>,
      <Start of raw data processing
       ef LB = 0.3 FT_mod = 6 PKNL = 1 SI = 64K 
       data hash MD5: 64K
       51 29 1B 73 DD 7D 87 B9 81 65 7C EF 78 81 E1 18>)
(   4,<2022-03-15 15:57:50.018 -0400>,<nmr>,<DESKTOP-H5K5808>,<proc1d>,<TopSpin 3.6.0>,
      <apk 
       data hash MD5: 64K
       39 A4 BC 52 75 78 D8 BA C1 E7 E7 15 10 95 93 B0>)
(   5,<2022-03-15 15:57:50.425 -0400>,<nmr>,<DESKTOP-H5K5808>,<proc1d>,<TopSpin 3.6.0>,
      <abs ABSG = 5 
       data hash MD5: 64K
       42 3C DE 1F 07 FF 28 28 98 D4 91 FB 6D 26 E7 C9>)
$$ C:/Users/Brit/Desktop/NMR FID Files/Spring 2022/BK-02-126 post kst/10/pdata/1/auditp.txt
(   6,<2023-06-12 16:50:24.965 -0400>,<Brit>,<MSI>,<dataserver>,<TopSpin 4.1.3>,
      <INTEGRAL DELETE [7.376;7.211]
       data hash MD5: 64K
       42 3C DE 1F 07 FF 28 28 98 D4 91 FB 6D 26 E7 C9>)
(   7,<2023-06-12 16:50:24.977 -0400>,<Brit>,<MSI>,<dataserver>,<TopSpin 4.1.3>,
      <INTEGRAL DELETE [7.211;7.018]
       data hash MD5: 64K
       42 3C DE 1F 07 FF 28 28 98 D4 91 FB 6D 26 E7 C9>)
(   8,<2023-06-12 16:50:24.990 -0400>,<Brit>,<MSI>,<dataserver>,<TopSpin 4.1.3>,
      <INTEGRAL DELETE [6.565;6.195]
       data hash MD5: 64K
       42 3C DE 1F 07 FF 28 28 98 D4 91 FB 6D 26 E7 C9>)
(   9,<2023-06-12 16:50:25.003 -0400>,<Brit>,<MSI>,<dataserver>,<TopSpin 4.1.3>,
      <INTEGRAL DELETE [4.293;3.783]
       data hash MD5: 64K
       42 3C DE 1F 07 FF 28 28 98 D4 91 FB 6D 26 E7 C9>)
(  10,<2023-06-12 16:50:25.013 -0400>,<Brit>,<MSI>,<dataserver>,<TopSpin 4.1.3>,
      <INTEGRAL DELETE [3.783;3.545]
       data hash MD5: 64K
       42 3C DE 1F 07 FF 28 28 98 D4 91 FB 6D 26 E7 C9>)
(  11,<2023-06-12 16:50:25.026 -0400>,<Brit>,<MSI>,<dataserver>,<TopSpin 4.1.3>,
      <INTEGRAL DELETE [2.421;2.215]
       data hash MD5: 64K
       42 3C DE 1F 07 FF 28 28 98 D4 91 FB 6D 26 E7 C9>)
(  12,<2023-06-12 16:50:25.039 -0400>,<Brit>,<MSI>,<dataserver>,<TopSpin 4.1.3>,
      <INTEGRAL DELETE [2.215;2.056]
       data hash MD5: 64K
       42 3C DE 1F 07 FF 28 28 98 D4 91 FB 6D 26 E7 C9>)
(  13,<2023-06-12 16:50:25.049 -0400>,<Brit>,<MSI>,<dataserver>,<TopSpin 4.1.3>,
      <INTEGRAL DELETE [2.056;1.842]
       data hash MD5: 64K
       42 3C DE 1F 07 FF 28 28 98 D4 91 FB 6D 26 E7 C9>)
(  14,<2023-06-12 16:50:25.060 -0400>,<Brit>,<MSI>,<dataserver>,<TopSpin 4.1.3>,
      <INTEGRAL DELETE [1.677;1.413]
       data hash MD5: 64K
       42 3C DE 1F 07 FF 28 28 98 D4 91 FB 6D 26 E7 C9>)
(  15,<2023-06-12 16:50:25.069 -0400>,<Brit>,<MSI>,<dataserver>,<TopSpin 4.1.3>,
      <INTEGRAL DELETE [1.258;1.004]
       data hash MD5: 64K
       42 3C DE 1F 07 FF 28 28 98 D4 91 FB 6D 26 E7 C9>)
(  16,<2023-06-12 16:50:25.079 -0400>,<Brit>,<MSI>,<dataserver>,<TopSpin 4.1.3>,
      <INTEGRAL DELETE [0.984;0.733]
       data hash MD5: 64K
       42 3C DE 1F 07 FF 28 28 98 D4 91 FB 6D 26 E7 C9>)
(  17,<2023-06-12 16:50:25.091 -0400>,<Brit>,<MSI>,<dataserver>,<TopSpin 4.1.3>,
      <INTEGRAL DEFINE [3.715;3.630]
       data hash MD5: 64K
       42 3C DE 1F 07 FF 28 28 98 D4 91 FB 6D 26 E7 C9>)
(  18,<2023-06-12 16:50:25.101 -0400>,<Brit>,<MSI>,<dataserver>,<TopSpin 4.1.3>,
      <INTEGRAL DEFINE [1.611;1.480]
       data hash MD5: 64K
       42 3C DE 1F 07 FF 28 28 98 D4 91 FB 6D 26 E7 C9>)
(  19,<2023-06-12 16:50:25.112 -0400>,<Brit>,<MSI>,<dataserver>,<TopSpin 4.1.3>,
      <INTEGRAL DEFINE [0.893;0.822]
       data hash MD5: 64K
       42 3C DE 1F 07 FF 28 28 98 D4 91 FB 6D 26 E7 C9>)
(  20,<2023-06-12 16:50:40.278 -0400>,<Brit>,<MSI>,<dataserver>,<TopSpin 4.1.3>,
      <Start of interactive peak picking
       data hash MD5: 64K
       42 3C DE 1F 07 FF 28 28 98 D4 91 FB 6D 26 E7 C9>)
(  21,<2023-06-12 16:50:43.340 -0400>,<Brit>,<MSI>,<peak>,<TopSpin 4.1.3>,
      <1D Peak picking
       data hash MD5: 64K
       42 3C DE 1F 07 FF 28 28 98 D4 91 FB 6D 26 E7 C9>)
(  22,<2023-06-12 16:50:45.286 -0400>,<Brit>,<MSI>,<peak>,<TopSpin 4.1.3>,
      <1D Peak picking
       data hash MD5: 64K
       42 3C DE 1F 07 FF 28 28 98 D4 91 FB 6D 26 E7 C9>)
(  23,<2023-06-12 16:50:47.722 -0400>,<Brit>,<MSI>,<peak>,<TopSpin 4.1.3>,
      <1D Peak picking
       data hash MD5: 64K
       42 3C DE 1F 07 FF 28 28 98 D4 91 FB 6D 26 E7 C9>)
(  24,<2023-06-12 16:50:49.904 -0400>,<Brit>,<MSI>,<peak>,<TopSpin 4.1.3>,
      <1D Peak picking
       data hash MD5: 64K
       42 3C DE 1F 07 FF 28 28 98 D4 91 FB 6D 26 E7 C9>)
(  25,<2023-06-12 16:50:51.116 -0400>,<Brit>,<MSI>,<peak>,<TopSpin 4.1.3>,
      <1D Peak picking
       data hash MD5: 64K
       42 3C DE 1F 07 FF 28 28 98 D4 91 FB 6D 26 E7 C9>)
(  26,<2023-06-12 16:50:52.695 -0400>,<Brit>,<MSI>,<dataserver>,<TopSpin 4.1.3>,
      <Delete all peak picking regions
       data hash MD5: 64K
       42 3C DE 1F 07 FF 28 28 98 D4 91 FB 6D 26 E7 C9>)
(  27,<2023-06-12 16:50:52.706 -0400>,<Brit>,<MSI>,<dataserver>,<TopSpin 4.1.3>,
      <End of interactive peak picking
       data hash MD5: 64K
       42 3C DE 1F 07 FF 28 28 98 D4 91 FB 6D 26 E7 C9>)
##END=

$$ hash MD5
$$ 7E 94 F8 3C 23 A6 D6 B2 C4 62 67 83 55 2B 5E 17
