# Supplementary material for: Peroxide-Mediated Release of Organophosphates from Boron-Containing Phosphotriesters: A New Class of Organophosphate Prodrugs
Source: Org Lett. 2023 Jul 18;25(29):5530–5. doi: 10.1021/acs.orglett.3c02036 (PMC10391626; doi:10.1021/acs.orglett.3c02036)
Supplement: Supplementary file 2 — ol3c02036_si_002.zip [file ol3c02036_si_002.zip › FID for Publication/Compound 11/1H/10/pdata/1/intrng]

A 1.0 #regions in PPM
# low field   high field  bias        slope
  3.714883905928306  3.63041109359712  0.0  0.0  # for region 1
  1.6107429442242112  1.4801940524396506  0.0  0.0  # for region 2
  0.8927240394091278  0.8216900835851757  0.0  0.0  # for region 3
