# Supplementary material for: Peroxide-Mediated Release of Organophosphates from Boron-Containing Phosphotriesters: A New Class of Organophosphate Prodrugs
Source: Org Lett. 2023 Jul 18;25(29):5530–5. doi: 10.1021/acs.orglett.3c02036 (PMC10391626; doi:10.1021/acs.orglett.3c02036)
Supplement: Supplementary file 2 — ol3c02036_si_002.zip [file ol3c02036_si_002.zip › FID for Publication/Compound 11/1H/10/pdata/1/multiplet.txt]

# 2023-06-12 17:00:26 -0400 Brit@MSI
# TOPSPIN Multiplet Table
# C:/Users/Brit/Desktop/NMR FID Files/Spring 2022/BK-02-126 post kst/10/pdata/1

1D TopSPIN Multiplet Table

----------------------------------------------------------------------
Number    Shift [ppm]    J [Hz]    M         Connection     Identifier
----------------------------------------------------------------------
     1         3.6721    6.6155    4             J(1,0)               
     2         1.5431    7.2183    6             J(2,0)               
     3         0.8567    7.7025    3             J(3,0)               
----------------------------------------------------------------------


1D TopSPIN Multiplet Lines Table

--------------------------
Number      Position [ppm]
--------------------------
     1              3.6969
     2              3.6806
     3              3.6640
     4              3.6473
     5              1.5882
     6              1.5707
     7              1.5527
     8              1.5344
     9              1.5176
    10              1.4980
    11              0.8759
    12              0.8569
    13              0.8374
--------------------------
