# Supplementary material for: Peroxide-Mediated Release of Organophosphates from Boron-Containing Phosphotriesters: A New Class of Organophosphate Prodrugs
Source: Org Lett. 2023 Jul 18;25(29):5530–5. doi: 10.1021/acs.orglett.3c02036 (PMC10391626; doi:10.1021/acs.orglett.3c02036)
Supplement: Supplementary file 2 — ol3c02036_si_002.zip [file ol3c02036_si_002.zip › FID for Publication/Compound 11/1H/10/pdata/1/multipletHZ.txt]

# 2023-06-12 17:00:26 -0400 Brit@MSI
# TOPSPIN Multiplet Table
# C:/Users/Brit/Desktop/NMR FID Files/Spring 2022/BK-02-126 post kst/10/pdata/1

1D TopSPIN Multiplet Table

----------------------------------------------------------------------
Number     Shift [Hz]    J [Hz]    M         Connection     Identifier
----------------------------------------------------------------------
     1      1469.3174    6.6155    4             J(1,0)               
     2       617.4406    7.2183    6             J(2,0)               
     3       342.7714    7.7025    3             J(3,0)               
----------------------------------------------------------------------


1D TopSPIN Multiplet Lines Table

--------------------------
Number       Position [Hz]
--------------------------
     1           1479.2406
     2           1472.7185
     3           1466.0763
     4           1459.3941
     5            635.4865
     6            628.4842
     7            621.2819
     8            613.9595
     9            607.2373
    10            599.3947
    11            350.4739
    12            342.8714
    13            335.0689
--------------------------
