# Supplementary material for: Peroxide-Mediated Release of Organophosphates from Boron-Containing Phosphotriesters: A New Class of Organophosphate Prodrugs
Source: Org Lett. 2023 Jul 18;25(29):5530–5. doi: 10.1021/acs.orglett.3c02036 (PMC10391626; doi:10.1021/acs.orglett.3c02036)
Supplement: Supplementary file 2 — ol3c02036_si_002.zip [file ol3c02036_si_002.zip › FID for Publication/Compound 11/1H/10/pdata/1/peaklist.xml]

<?xml version="1.0" encoding="UTF-8"?>
<PeakList modified="2023-06-12T16:50:51">
  <PeakList1D>
    <PeakList1DHeader creator="Brit" date="2023-06-12T16:50:51" expNo="10" name="BK-02-126 post kst" owner="" procNo="1" source="C:/Users/Brit/Desktop/NMR FID Files/Spring 2022">
      <PeakPickDetails>F1=9.749923ppm, F2=9.316894ppm, MI=0.10cm, MAXI=0.77cm, PC=1.000
      </PeakPickDetails>
    </PeakList1DHeader>
    <Peak1D F1="9.505945" intensity="0.1856456" type="0"/>
    <Peak1D F1="9.4872" intensity="0.1878256" type="0"/>
  </PeakList1D>
  <PeakList1D>
    <PeakList1DHeader creator="Brit" date="2023-06-12T16:50:51" expNo="10" name="BK-02-126 post kst" owner="" procNo="1" source="C:/Users/Brit/Desktop/NMR FID Files/Spring 2022">
      <PeakPickDetails>F1=6.684888ppm, F2=6.089473ppm, MI=0.01cm, MAXI=0.28cm, PC=1.000
      </PeakPickDetails>
    </PeakList1DHeader>
    <Peak1D F1="6.597936" intensity="0.1387425" type="0"/>
    <Peak1D F1="6.574296" intensity="0.1657731" type="0"/>
    <Peak1D F1="6.458807" intensity="0.0873732" type="0"/>
    <Peak1D F1="6.416437" intensity="0.220004" type="0"/>
    <Peak1D F1="6.381554" intensity="0.08116959" type="0"/>
    <Peak1D F1="6.362522" intensity="0.08808019" type="0"/>
    <Peak1D F1="6.338837" intensity="0.08125854" type="0"/>
    <Peak1D F1="6.31905" intensity="0.03051033" type="0"/>
    <Peak1D F1="6.296051" intensity="0.02513621" type="0"/>
  </PeakList1D>
  <PeakList1D>
    <PeakList1DHeader creator="Brit" date="2023-06-12T16:50:51" expNo="10" name="BK-02-126 post kst" owner="" procNo="1" source="C:/Users/Brit/Desktop/NMR FID Files/Spring 2022">
      <PeakPickDetails>F1=3.782239ppm, F2=3.565725ppm, MI=0.03cm, MAXI=0.27cm, PC=1.000
      </PeakPickDetails>
    </PeakList1DHeader>
    <Peak1D F1="3.696911" intensity="0.06520215" type="0"/>
    <Peak1D F1="3.680623" intensity="0.1525397" type="0"/>
    <Peak1D F1="3.664003" intensity="0.1520476" type="0"/>
    <Peak1D F1="3.647263" intensity="0.05065409" type="0"/>
  </PeakList1D>
  <PeakList1D>
    <PeakList1DHeader creator="Brit" date="2023-06-12T16:50:51" expNo="10" name="BK-02-126 post kst" owner="" procNo="1" source="C:/Users/Brit/Desktop/NMR FID Files/Spring 2022">
      <PeakPickDetails>F1=1.752415ppm, F2=1.475006ppm, MI=0.01cm, MAXI=0.16cm, PC=1.000
      </PeakPickDetails>
    </PeakList1DHeader>
    <Peak1D F1="1.588126" intensity="0.01592565" type="0"/>
    <Peak1D F1="1.570619" intensity="0.06134214" type="0"/>
    <Peak1D F1="1.552157" intensity="0.1194527" type="0"/>
    <Peak1D F1="1.534276" intensity="0.1190084" type="0"/>
    <Peak1D F1="1.516964" intensity="0.06275023" type="0"/>
    <Peak1D F1="1.497899" intensity="0.01622744" type="0"/>
  </PeakList1D>
  <PeakList1D>
    <PeakList1DHeader creator="Brit" date="2023-06-12T16:50:51" expNo="10" name="BK-02-126 post kst" owner="" procNo="1" source="C:/Users/Brit/Desktop/NMR FID Files/Spring 2022">
      <PeakPickDetails>F1=0.987848ppm, F2=0.764567ppm, MI=0.13cm, MAXI=0.40cm, PC=1.000
      </PeakPickDetails>
    </PeakList1DHeader>
    <Peak1D F1="0.875785" intensity="0.1760554" type="0"/>
    <Peak1D F1="0.856798" intensity="0.3185702" type="0"/>
    <Peak1D F1="0.838285" intensity="0.1482635" type="0"/>
  </PeakList1D>
</PeakList>
