# Supplementary material for: Peroxide-Mediated Release of Organophosphates from Boron-Containing Phosphotriesters: A New Class of Organophosphate Prodrugs
Source: Org Lett. 2023 Jul 18;25(29):5530–5. doi: 10.1021/acs.orglett.3c02036 (PMC10391626; doi:10.1021/acs.orglett.3c02036)
Supplement: Supplementary file 2 — ol3c02036_si_002.zip [file ol3c02036_si_002.zip › FID for Publication/Compound 11/1H/10/pdata/1/peakrng]

P    #regions in PPM
# 2023-06-12 16:50:52 -0400  Brit@MSI
# low field   high field   mi   maxi
  9.749922481991986  9.316893308607192  0.105  0.774  # for region 1
  6.684887864127746  6.0894727507236555  0.007  0.277  # for region 2
  3.7822391862828035  3.565724599590407  0.026  0.269  # for region 3
  1.7524149360415853  1.475005621841952  0.010  0.156  # for region 4
  0.9878478017840596  0.7645671342575256  0.131  0.400  # for region 5
