# Supplementary material for: Peroxide-Mediated Release of Organophosphates from Boron-Containing Phosphotriesters: A New Class of Organophosphate Prodrugs
Source: Org Lett. 2023 Jul 18;25(29):5530–5. doi: 10.1021/acs.orglett.3c02036 (PMC10391626; doi:10.1021/acs.orglett.3c02036)
Supplement: Supplementary file 2 — ol3c02036_si_002.zip [file ol3c02036_si_002.zip › FID for Publication/Compound 11/31P/12/audita.txt]

##TITLE= Audit trail, TopSpin 3.6.0
##JCAMPDX= 5.01
##ORIGIN= Bruker BioSpin GmbH
##OWNER= nmr
$$ G:/2022/data/Floreancig/nmr/BK-02-126 post kst/12/audita.txt
##AUDIT TRAIL=  $$ (NUMBER, WHEN, WHO, WHERE, PROCESS, VERSION, WHAT)
(   1,<2022-03-15 16:01:11.269 -0400>,<nmr>,<DESKTOP-H5K5808>,<go4>,<TopSpin 3.6.0>,
      <created by zg
	started at 2022-03-15 16:00:17.613 -0400,
	POWCHK enabled, PULCHK disabled,
       configuration hash MD5:
       FF 0F 9C BF F4 73 A1 C7 3C 6F 6E DF 1F BE 27 D8
       data hash MD5: 64K
       CC 46 B3 A9 C2 E0 38 0B B9 BB 9D EB 91 07 CF 1E>)
(   2,<2022-03-15 16:01:11.488 -0400>,<nmr>,<DESKTOP-H5K5808>,<audit>,<TopSpin 3.6.0>,
      <user comment:
       ICON-NMR User ID: Floreancig
       data hash MD5: 64K
       CC 46 B3 A9 C2 E0 38 0B B9 BB 9D EB 91 07 CF 1E>)
##END=

$$ hash MD5
$$ DF DF 99 66 F6 43 FC 24 3B 4E 35 75 82 8F 76 20
