# Supplementary material for: Peroxide-Mediated Release of Organophosphates from Boron-Containing Phosphotriesters: A New Class of Organophosphate Prodrugs
Source: Org Lett. 2023 Jul 18;25(29):5530–5. doi: 10.1021/acs.orglett.3c02036 (PMC10391626; doi:10.1021/acs.orglett.3c02036)
Supplement: Supplementary file 2 — ol3c02036_si_002.zip [file ol3c02036_si_002.zip › FID for Publication/Compound 11/31P/12/pdata/1/auditp.txt]

##TITLE= Audit trail, TopSpin 3.6.0
##JCAMPDX= 5.01
##ORIGIN= Bruker BioSpin GmbH
##OWNER= nmr
$$ G:/2022/data/Floreancig/nmr/BK-02-126 post kst/12/pdata/1/auditp.txt
##AUDIT TRAIL=  $$ (NUMBER, WHEN, WHO, WHERE, PROCESS, VERSION, WHAT)
(   1,<2022-03-15 16:01:11.269 -0400>,<nmr>,<DESKTOP-H5K5808>,<go4>,<TopSpin 3.6.0>,
      <created by zg
	started at 2022-03-15 16:00:17.613 -0400,
	POWCHK enabled, PULCHK disabled,
       configuration hash MD5:
       FF 0F 9C BF F4 73 A1 C7 3C 6F 6E DF 1F BE 27 D8
       data hash MD5: 64K
       CC 46 B3 A9 C2 E0 38 0B B9 BB 9D EB 91 07 CF 1E>)
(   2,<2022-03-15 16:01:11.488 -0400>,<nmr>,<DESKTOP-H5K5808>,<audit>,<TopSpin 3.6.0>,
      <user comment:
       ICON-NMR User ID: Floreancig
       data hash MD5: 64K
       CC 46 B3 A9 C2 E0 38 0B B9 BB 9D EB 91 07 CF 1E>)
(   3,<2022-03-15 16:01:12.785 -0400>,<nmr>,<DESKTOP-H5K5808>,<proc1d>,<TopSpin 3.6.0>,
      <Start of raw data processing
       ef LB = 1 FT_mod = 6 PKNL = 1 SI = 32K 
       data hash MD5: 32K
       44 19 4E C3 4A 68 F3 BB 5D 1D 0B 0B 5F BC 25 39>)
(   4,<2022-03-15 16:01:13.066 -0400>,<nmr>,<DESKTOP-H5K5808>,<proc1d>,<TopSpin 3.6.0>,
      <apk 
       data hash MD5: 32K
       7F 35 AB A8 87 18 3B BF B0 41 22 81 D5 31 33 BD>)
(   5,<2022-03-15 16:01:13.598 -0400>,<nmr>,<DESKTOP-H5K5808>,<proc1d>,<TopSpin 3.6.0>,
      <abs ABSG = 5 
       data hash MD5: 32K
       A0 CF FC 02 08 58 DE E0 D1 23 E8 EA 4F 20 39 C7>)
$$ C:/Users/Brit/Desktop/NMR FID Files/Spring 2022/BK-02-126 post kst/12/pdata/1/auditp.txt
(   6,<2023-06-12 16:52:42.723 -0400>,<Brit>,<MSI>,<dataserver>,<TopSpin 4.1.3>,
      <Spectrum calibrated, SF was set. Old value: 161.975593 New value: 161.975581. Peak list modified: Yes
       data hash MD5: 32K
       A0 CF FC 02 08 58 DE E0 D1 23 E8 EA 4F 20 39 C7>)
(   7,<2023-06-12 16:52:42.730 -0400>,<Brit>,<MSI>,<dataserver>,<TopSpin 4.1.3>,
      <Spectrum calibrated, OFFSET was set. Old value: 147.877200 New value: 147.949468. Peak list modified: Yes
       data hash MD5: 32K
       A0 CF FC 02 08 58 DE E0 D1 23 E8 EA 4F 20 39 C7>)
(   8,<2023-06-12 16:52:48.530 -0400>,<Brit>,<MSI>,<dataserver>,<TopSpin 4.1.3>,
      <INTEGRAL DELETE [97.128;96.874]
       data hash MD5: 32K
       A0 CF FC 02 08 58 DE E0 D1 23 E8 EA 4F 20 39 C7>)
(   9,<2023-06-12 16:52:48.540 -0400>,<Brit>,<MSI>,<dataserver>,<TopSpin 4.1.3>,
      <INTEGRAL DELETE [94.519;94.145]
       data hash MD5: 32K
       A0 CF FC 02 08 58 DE E0 D1 23 E8 EA 4F 20 39 C7>)
(  10,<2023-06-12 16:52:48.548 -0400>,<Brit>,<MSI>,<dataserver>,<TopSpin 4.1.3>,
      <INTEGRAL DELETE [72.973;72.296]
       data hash MD5: 32K
       A0 CF FC 02 08 58 DE E0 D1 23 E8 EA 4F 20 39 C7>)
(  11,<2023-06-12 16:52:48.564 -0400>,<Brit>,<MSI>,<dataserver>,<TopSpin 4.1.3>,
      <INTEGRAL DELETE [40.496;40.170]
       data hash MD5: 32K
       A0 CF FC 02 08 58 DE E0 D1 23 E8 EA 4F 20 39 C7>)
(  12,<2023-06-12 16:52:48.572 -0400>,<Brit>,<MSI>,<dataserver>,<TopSpin 4.1.3>,
      <INTEGRAL DELETE [36.088;35.822]
       data hash MD5: 32K
       A0 CF FC 02 08 58 DE E0 D1 23 E8 EA 4F 20 39 C7>)
(  13,<2023-06-12 16:52:48.579 -0400>,<Brit>,<MSI>,<dataserver>,<TopSpin 4.1.3>,
      <INTEGRAL DELETE [19.880;19.602]
       data hash MD5: 32K
       A0 CF FC 02 08 58 DE E0 D1 23 E8 EA 4F 20 39 C7>)
(  14,<2023-06-12 16:52:48.587 -0400>,<Brit>,<MSI>,<dataserver>,<TopSpin 4.1.3>,
      <INTEGRAL DELETE [6.667;6.414]
       data hash MD5: 32K
       A0 CF FC 02 08 58 DE E0 D1 23 E8 EA 4F 20 39 C7>)
(  15,<2023-06-12 16:52:48.594 -0400>,<Brit>,<MSI>,<dataserver>,<TopSpin 4.1.3>,
      <INTEGRAL DELETE [1.764;1.196]
       data hash MD5: 32K
       A0 CF FC 02 08 58 DE E0 D1 23 E8 EA 4F 20 39 C7>)
(  16,<2023-06-12 16:52:48.601 -0400>,<Brit>,<MSI>,<dataserver>,<TopSpin 4.1.3>,
      <INTEGRAL DELETE [-1.171;-1.666]
       data hash MD5: 32K
       A0 CF FC 02 08 58 DE E0 D1 23 E8 EA 4F 20 39 C7>)
(  17,<2023-06-12 16:52:48.608 -0400>,<Brit>,<MSI>,<dataserver>,<TopSpin 4.1.3>,
      <INTEGRAL DELETE [-13.876;-14.130]
       data hash MD5: 32K
       A0 CF FC 02 08 58 DE E0 D1 23 E8 EA 4F 20 39 C7>)
(  18,<2023-06-12 16:52:48.615 -0400>,<Brit>,<MSI>,<dataserver>,<TopSpin 4.1.3>,
      <INTEGRAL DELETE [-36.981;-37.319]
       data hash MD5: 32K
       A0 CF FC 02 08 58 DE E0 D1 23 E8 EA 4F 20 39 C7>)
(  19,<2023-06-12 16:52:48.623 -0400>,<Brit>,<MSI>,<dataserver>,<TopSpin 4.1.3>,
      <INTEGRAL DELETE [-42.270;-42.766]
       data hash MD5: 32K
       A0 CF FC 02 08 58 DE E0 D1 23 E8 EA 4F 20 39 C7>)
(  20,<2023-06-12 16:52:48.630 -0400>,<Brit>,<MSI>,<dataserver>,<TopSpin 4.1.3>,
      <INTEGRAL DELETE [-45.882;-46.135]
       data hash MD5: 32K
       A0 CF FC 02 08 58 DE E0 D1 23 E8 EA 4F 20 39 C7>)
(  21,<2023-06-12 16:52:48.638 -0400>,<Brit>,<MSI>,<dataserver>,<TopSpin 4.1.3>,
      <INTEGRAL DELETE [-52.222;-52.488]
       data hash MD5: 32K
       A0 CF FC 02 08 58 DE E0 D1 23 E8 EA 4F 20 39 C7>)
(  22,<2023-06-12 16:52:48.645 -0400>,<Brit>,<MSI>,<dataserver>,<TopSpin 4.1.3>,
      <INTEGRAL DELETE [-73.467;-73.744]
       data hash MD5: 32K
       A0 CF FC 02 08 58 DE E0 D1 23 E8 EA 4F 20 39 C7>)
(  23,<2023-06-12 16:52:48.652 -0400>,<Brit>,<MSI>,<dataserver>,<TopSpin 4.1.3>,
      <INTEGRAL DELETE [-76.667;-76.921]
       data hash MD5: 32K
       A0 CF FC 02 08 58 DE E0 D1 23 E8 EA 4F 20 39 C7>)
(  24,<2023-06-12 16:52:48.659 -0400>,<Brit>,<MSI>,<dataserver>,<TopSpin 4.1.3>,
      <INTEGRAL DELETE [-85.037;-85.302]
       data hash MD5: 32K
       A0 CF FC 02 08 58 DE E0 D1 23 E8 EA 4F 20 39 C7>)
(  25,<2023-06-12 16:52:48.666 -0400>,<Brit>,<MSI>,<dataserver>,<TopSpin 4.1.3>,
      <INTEGRAL DELETE [-114.035;-114.300]
       data hash MD5: 32K
       A0 CF FC 02 08 58 DE E0 D1 23 E8 EA 4F 20 39 C7>)
(  26,<2023-06-12 16:52:48.675 -0400>,<Brit>,<MSI>,<dataserver>,<TopSpin 4.1.3>,
      <INTEGRAL DELETE [-108.407;-108.660]
       data hash MD5: 32K
       A0 CF FC 02 08 58 DE E0 D1 23 E8 EA 4F 20 39 C7>)
(  27,<2023-06-12 16:52:48.684 -0400>,<Brit>,<MSI>,<dataserver>,<TopSpin 4.1.3>,
      <INTEGRAL DELETE [-120.967;-121.305]
       data hash MD5: 32K
       A0 CF FC 02 08 58 DE E0 D1 23 E8 EA 4F 20 39 C7>)
(  28,<2023-06-12 16:52:48.691 -0400>,<Brit>,<MSI>,<dataserver>,<TopSpin 4.1.3>,
      <INTEGRAL DELETE [-124.059;-124.337]
       data hash MD5: 32K
       A0 CF FC 02 08 58 DE E0 D1 23 E8 EA 4F 20 39 C7>)
(  29,<2023-06-12 16:52:48.697 -0400>,<Brit>,<MSI>,<dataserver>,<TopSpin 4.1.3>,
      <INTEGRAL DELETE [-128.600;-128.854]
       data hash MD5: 32K
       A0 CF FC 02 08 58 DE E0 D1 23 E8 EA 4F 20 39 C7>)
(  30,<2023-06-12 16:52:48.704 -0400>,<Brit>,<MSI>,<dataserver>,<TopSpin 4.1.3>,
      <INTEGRAL DELETE [-136.475;-136.934]
       data hash MD5: 32K
       A0 CF FC 02 08 58 DE E0 D1 23 E8 EA 4F 20 39 C7>)
(  31,<2023-06-12 16:52:48.713 -0400>,<Brit>,<MSI>,<dataserver>,<TopSpin 4.1.3>,
      <INTEGRAL DELETE [-157.151;-157.707]
       data hash MD5: 32K
       A0 CF FC 02 08 58 DE E0 D1 23 E8 EA 4F 20 39 C7>)
(  32,<2023-06-12 16:52:48.720 -0400>,<Brit>,<MSI>,<dataserver>,<TopSpin 4.1.3>,
      <INTEGRAL DELETE [-163.649;-163.927]
       data hash MD5: 32K
       A0 CF FC 02 08 58 DE E0 D1 23 E8 EA 4F 20 39 C7>)
(  33,<2023-06-12 16:52:48.727 -0400>,<Brit>,<MSI>,<dataserver>,<TopSpin 4.1.3>,
      <INTEGRAL DELETE [-177.574;-178.009]
       data hash MD5: 32K
       A0 CF FC 02 08 58 DE E0 D1 23 E8 EA 4F 20 39 C7>)
(  34,<2023-06-12 16:52:48.734 -0400>,<Brit>,<MSI>,<dataserver>,<TopSpin 4.1.3>,
      <INTEGRAL DELETE [-182.611;-182.864]
       data hash MD5: 32K
       A0 CF FC 02 08 58 DE E0 D1 23 E8 EA 4F 20 39 C7>)
(  35,<2023-06-12 16:52:48.742 -0400>,<Brit>,<MSI>,<dataserver>,<TopSpin 4.1.3>,
      <INTEGRAL DELETE [-197.224;-197.514]
       data hash MD5: 32K
       A0 CF FC 02 08 58 DE E0 D1 23 E8 EA 4F 20 39 C7>)
(  36,<2023-06-12 16:52:48.750 -0400>,<Brit>,<MSI>,<dataserver>,<TopSpin 4.1.3>,
      <INTEGRAL DELETE [-200.050;-200.304]
       data hash MD5: 32K
       A0 CF FC 02 08 58 DE E0 D1 23 E8 EA 4F 20 39 C7>)
(  37,<2023-06-12 16:52:48.757 -0400>,<Brit>,<MSI>,<dataserver>,<TopSpin 4.1.3>,
      <INTEGRAL DELETE [-206.379;-206.693]
       data hash MD5: 32K
       A0 CF FC 02 08 58 DE E0 D1 23 E8 EA 4F 20 39 C7>)
(  38,<2023-06-12 16:52:48.763 -0400>,<Brit>,<MSI>,<dataserver>,<TopSpin 4.1.3>,
      <INTEGRAL DELETE [-214.181;-214.459]
       data hash MD5: 32K
       A0 CF FC 02 08 58 DE E0 D1 23 E8 EA 4F 20 39 C7>)
(  39,<2023-06-12 16:52:56.673 -0400>,<Brit>,<MSI>,<dataserver>,<TopSpin 4.1.3>,
      <Start of interactive peak picking
       data hash MD5: 32K
       A0 CF FC 02 08 58 DE E0 D1 23 E8 EA 4F 20 39 C7>)
(  40,<2023-06-12 16:52:59.109 -0400>,<Brit>,<MSI>,<dataserver>,<TopSpin 4.1.3>,
      <End of interactive peak picking
       data hash MD5: 32K
       A0 CF FC 02 08 58 DE E0 D1 23 E8 EA 4F 20 39 C7>)
##END=

$$ hash MD5
$$ 94 DD F6 F4 8B 70 FF 19 02 7C 76 1A D2 DB 17 35
