# Supplementary material for: Peroxide-Mediated Release of Organophosphates from Boron-Containing Phosphotriesters: A New Class of Organophosphate Prodrugs
Source: Org Lett. 2023 Jul 18;25(29):5530–5. doi: 10.1021/acs.orglett.3c02036 (PMC10391626; doi:10.1021/acs.orglett.3c02036)
Supplement: Supplementary file 2 — ol3c02036_si_002.zip [file ol3c02036_si_002.zip › FID for Publication/Compound 11/31P/12/pdata/1/parm.txt]

Current Data Parameters
NAME     BK-02-126 post kst              
EXPNO                12              
PROCNO                1              

F2 - Acquisition Parameters
Date_          20220315              
Time              16.01 h            
INSTRUM           spect              
PROBHD   Z108618_0240 (              
PULPROG          zgpg30              
TD                65536              
SOLVENT           CD3CN              
NS                   16              
DS                    4              
SWH           64102.563 Hz           
FIDRES         1.956255 Hz           
AQ            0.5111808 sec          
RG                  203              
DW                7.800 usec         
DE                 6.50 usec         
TE                 88.4 K            
D1           2.00000000 sec          
D11          0.03000000 sec          
TD0                   1              
SFO1        161.9674942 MHz          
NUC1                31P              
P0                 4.43 usec         
P1                13.30 usec         
PLW1        12.42000008 W            
SFO2        400.1316005 MHz          
NUC2                 1H              
CPDPRG[2        waltz16              
PCPD2             90.00 usec         
PLW2        12.00000000 W            
PLW12        0.31147999 W            
PLW13        0.15667000 W            

F2 - Processing parameters
SI                32768              
SF          161.9755930 MHz          
WDW                  EM              
SSB      0              
LB                 1.00 Hz           
GB       0              
PC                 1.40              
