# Supplementary material for: Peroxide-Mediated Release of Organophosphates from Boron-Containing Phosphotriesters: A New Class of Organophosphate Prodrugs
Source: Org Lett. 2023 Jul 18;25(29):5530–5. doi: 10.1021/acs.orglett.3c02036 (PMC10391626; doi:10.1021/acs.orglett.3c02036)
Supplement: Supplementary file 2 — ol3c02036_si_002.zip [file ol3c02036_si_002.zip › FID for Publication/Compound 11/31P/12/pdata/1/peaklist.xml]

<?xml version="1.0" encoding="UTF-8"?>
<PeakList modified="2023-06-12T16:52:42">
  <PeakList1D>
    <PeakList1DHeader creator="nmr" date="2022-03-15T16:01:13" expNo="12" name="BK-02-126 post kst" owner="" procNo="1" source="G:/2022/data/Floreancig/nmr">
      <PeakPickDetails>F1=147.877197ppm, F2=-247.877274ppm, MI=0.00cm, MAXI=10000.00cm, PC=1.400
      </PeakPickDetails>
    </PeakList1DHeader>
    <Peak1D F1="1.7220550441775764" intensity="4.261962" type="0"/>
    <Peak1D F1="1.5336740441775765" intensity="15.0" type="0"/>
  </PeakList1D>
</PeakList>
