# Supplementary material for: Peroxide-Mediated Release of Organophosphates from Boron-Containing Phosphotriesters: A New Class of Organophosphate Prodrugs
Source: Org Lett. 2023 Jul 18;25(29):5530–5. doi: 10.1021/acs.orglett.3c02036 (PMC10391626; doi:10.1021/acs.orglett.3c02036)
Supplement: Supplementary file 2 — ol3c02036_si_002.zip [file ol3c02036_si_002.zip › FID for Publication/Compound 11/31P/12/shimvalues]

# Tue Mar 15 16:01:11 2022
#$$PROBEIDENTIFIER=Z108618_0240
#$$PROBENAME=PA BBO 400S1 BBF-H-D-05 Z PLUS
#$$SHIMID=313232
#
# Active Shim Gradients
#
Z           		-34             
Z2          		6532            
Z3          		-423            
Z4          		-3549           
Z5          		-2143           
Z6          		9928            
X           		3134            
XZ          		-28194          
XZ2         		22451           
XZ3         		3646            
Y           		-3045           
YZ          		-2670           
YZ2         		16965           
YZ3         		316             
XY          		-13489          
XYZ         		-4593           
(X2-Y2)     		-37379          
(X2-Y2)Z    		5146            
X3          		-3031           
Y3          		-1045           
#
# Lock Parameter
#
FIELD		-547.730
LOCKPHASE		290.989 
LOCKPOWER		-38.000 
LOCKGAIN		121.335 
LOCKDC		-75.000 
LOCKSHIFT		1.930   
LOOPGAIN		-2.000  
LOOPTIME		0.100   
LOOPFILTER		200.000 
#
IEEE64_VERSION_CODE 1
#
# Shim currents 
#
SHIM_SETTING [1 ]  -16.70882410    
SHIM_SETTING [2 ]  3233.57883724   
SHIM_SETTING [3 ]  -222.56807759   
SHIM_SETTING [4 ]  -1866.66374071  
SHIM_SETTING [5 ]  -1126.97181630  
SHIM_SETTING [6 ]  1648.29900000   
SHIM_SETTING [7 ]  -14830.07200000 
SHIM_SETTING [8 ]  11809.29800000  
SHIM_SETTING [9 ]  -19661.38500000 
SHIM_SETTING [10]  -7095.13600000  
SHIM_SETTING [11]  -1601.59200000  
SHIM_SETTING [12]  -1404.52200000  
SHIM_SETTING [13]  8923.77900000   
SHIM_SETTING [14]  166.37200000    
SHIM_SETTING [15]  5222.10881812   
SHIM_SETTING [16]  2706.98800000   
SHIM_SETTING [17]  1917.61000000   
SHIM_SETTING [18]  -2415.94800000  
SHIM_SETTING [19]  -1594.42100000  
SHIM_SETTING [20]  -549.64100000   
