# Supplementary material for: Peroxide-Mediated Release of Organophosphates from Boron-Containing Phosphotriesters: A New Class of Organophosphate Prodrugs
Source: Org Lett. 2023 Jul 18;25(29):5530–5. doi: 10.1021/acs.orglett.3c02036 (PMC10391626; doi:10.1021/acs.orglett.3c02036)
Supplement: Supplementary file 2 — ol3c02036_si_002.zip [file ol3c02036_si_002.zip › FID for Publication/Compound 11/Compound 11.txt]

Spectrometer Manufacturer: Bruker
Aquisition Software/Processing Programs: TopSpin

1H-NMR: 400 MHz
31P-NMR: 162 MHz
13C-NMR: 176 MHz
