# Supplementary material for: Peroxide-Mediated Release of Organophosphates from Boron-Containing Phosphotriesters: A New Class of Organophosphate Prodrugs
Source: Org Lett. 2023 Jul 18;25(29):5530–5. doi: 10.1021/acs.orglett.3c02036 (PMC10391626; doi:10.1021/acs.orglett.3c02036)
Supplement: Supplementary file 2 — ol3c02036_si_002.zip [file ol3c02036_si_002.zip › FID for Publication/Compound 12/11B/21/fq1list]

O 128.374396
-16500000
-16443359
-16386719
-16330078
-16273438
-16216797
-16160156
-16103516
-16046875
-15990234
-15933594
-15876953
-15820313
-15763672
-15707031
-15650391
-15593750
-15537109
-15480469
-15423828
-15367188
-15310547
-15253906
-15197266
-15140625
-15083984
-15027344
-14970703
-14914063
-14857422
-14800781
-14744141
-14687500
-14630859
-14574219
-14517578
-14460938
-14404297
-14347656
-14291016
-14234375
-14177734
-14121094
-14064453
-14007813
-13951172
-13894531
-13837891
-13781250
-13724609
-13667969
-13611328
-13554688
-13498047
-13441406
-13384766
-13328125
-13271484
-13214844
-13158203
-13101563
-13044922
-12988281
-12931641
-12875000
-12818359
-12761719
-12705078
-12648438
-12591797
-12535156
-12478516
-12421875
-12365234
-12308594
-12251953
-12195313
-12138672
-12082031
-12025391
-11968750
-11912109
-11855469
-11798828
-11742188
-11685547
-11628906
-11572266
-11515625
-11458984
-11402344
-11345703
-11289063
-11232422
-11175781
-11119141
-11062500
-11005859
-10949219
-10892578
-10835938
-10779297
-10722656
-10666016
-10609375
-10552734
-10496094
-10439453
-10382813
-10326172
-10269531
-10212891
-10156250
-10099609
-10042969
-9986328
-9929688
-9873047
-9816406
-9759766
-9703125
-9646484
-9589844
-9533203
-9476563
-9419922
-9363281
-9306641
-9250000
-9193359
-9136719
-9080078
-9023438
-8966797
-8910156
-8853516
-8796875
-8740234
-8683594
-8626953
-8570313
-8513672
-8457031
-8400391
-8343750
-8287109
-8230469
-8173828
-8117188
-8060547
-8003906
-7947266
-7890625
-7833984
-7777344
-7720703
-7664063
-7607422
-7550781
-7494141
-7437500
-7380859
-7324219
-7267578
-7210938
-7154297
-7097656
-7041016
-6984375
-6927734
-6871094
-6814453
-6757813
-6701172
-6644531
-6587891
-6531250
-6474609
-6417969
-6361328
-6304688
-6248047
-6191406
-6134766
-6078125
-6021484
-5964844
-5908203
-5851563
-5794922
-5738281
-5681641
-5625000
-5568359
-5511719
-5455078
-5398438
-5341797
-5285156
-5228516
-5171875
-5115234
-5058594
-5001953
-4945313
-4888672
-4832031
-4775391
-4718750
-4662109
-4605469
-4548828
-4492188
-4435547
-4378906
-4322266
-4265625
-4208984
-4152344
-4095703
-4039063
-3982422
-3925781
-3869141
-3812500
-3755859
-3699219
-3642578
-3585938
-3529297
-3472656
-3416016
-3359375
-3302734
-3246094
-3189453
-3132813
-3076172
-3019531
-2962891
-2906250
-2849609
-2792969
-2736328
-2679688
-2623047
-2566406
-2509766
-2453125
-2396484
-2339844
-2283203
-2226563
-2169922
-2113281
-2056641
-2000000
-1992172
-1984344
-1976517
-1968689
-1960861
-1953033
-1945205
-1937378
-1929550
-1921722
-1913894
-1906067
-1898239
-1890411
-1882583
-1874755
-1866928
-1859100
-1851272
-1843444
-1835616
-1827789
-1819961
-1812133
-1804305
-1796477
-1788650
-1780822
-1772994
-1765166
-1757339
-1749511
-1741683
-1733855
-1726027
-1718200
-1710372
-1702544
-1694716
-1686888
-1679061
-1671233
-1663405
-1655577
-1647750
-1639922
-1632094
-1624266
-1616438
-1608611
-1600783
-1592955
-1585127
-1577299
-1569472
-1561644
-1553816
-1545988
-1538160
-1530333
-1522505
-1514677
-1506849
-1499022
-1491194
-1483366
-1475538
-1467710
-1459883
-1452055
-1444227
-1436399
-1428571
-1420744
-1412916
-1405088
-1397260
-1389432
-1381605
-1373777
-1365949
-1358121
-1350294
-1342466
-1334638
-1326810
-1318982
-1311155
-1303327
-1295499
-1287671
-1279843
-1272016
-1264188
-1256360
-1248532
-1240705
-1232877
-1225049
-1217221
-1209393
-1201566
-1193738
-1185910
-1178082
-1170254
-1162427
-1154599
-1146771
-1138943
-1131115
-1123288
-1115460
-1107632
-1099804
-1091977
-1084149
-1076321
-1068493
-1060665
-1052838
-1045010
-1037182
-1029354
-1021526
-1013699
-1005871
 -998043
 -990215
 -982387
 -974560
 -966732
 -958904
 -951076
 -943249
 -935421
 -927593
 -919765
 -911937
 -904110
 -896282
 -888454
 -880626
 -872798
 -864971
 -857143
 -849315
 -841487
 -833659
 -825832
 -818004
 -810176
 -802348
 -794521
 -786693
 -778865
 -771037
 -763209
 -755382
 -747554
 -739726
 -731898
 -724070
 -716243
 -708415
 -700587
 -692759
 -684932
 -677104
 -669276
 -661448
 -653620
 -645793
 -637965
 -630137
 -622309
 -614481
 -606654
 -598826
 -590998
 -583170
 -575342
 -567515
 -559687
 -551859
 -544031
 -536204
 -528376
 -520548
 -512720
 -504892
 -497065
 -489237
 -481409
 -473581
 -465753
 -457926
 -450098
 -442270
 -434442
 -426614
 -418787
 -410959
 -403131
 -395303
 -387476
 -379648
 -371820
 -363992
 -356164
 -348337
 -340509
 -332681
 -324853
 -317025
 -309198
 -301370
 -293542
 -285714
 -277886
 -270059
 -262231
 -254403
 -246575
 -238748
 -230920
 -223092
 -215264
 -207436
 -199609
 -191781
 -183953
 -176125
 -168297
 -160470
 -152642
 -144814
 -136986
 -129159
 -121331
 -113503
 -105675
  -97847
  -90020
  -82192
  -74364
  -66536
  -58708
  -50881
  -43053
  -35225
  -27397
  -19569
  -11742
   -3914
    3914
   11742
   19569
   27397
   35225
   43053
   50881
   58708
   66536
   74364
   82192
   90020
   97847
  105675
  113503
  121331
  129159
  136986
  144814
  152642
  160470
  168297
  176125
  183953
  191781
  199609
  207436
  215264
  223092
  230920
  238748
  246575
  254403
  262231
  270059
  277886
  285714
  293542
  301370
  309198
  317025
  324853
  332681
  340509
  348337
  356164
  363992
  371820
  379648
  387476
  395303
  403131
  410959
  418787
  426614
  434442
  442270
  450098
  457926
  465753
  473581
  481409
  489237
  497065
  504892
  512720
  520548
  528376
  536204
  544031
  551859
  559687
  567515
  575342
  583170
  590998
  598826
  606654
  614481
  622309
  630137
  637965
  645793
  653620
  661448
  669276
  677104
  684932
  692759
  700587
  708415
  716243
  724070
  731898
  739726
  747554
  755382
  763209
  771037
  778865
  786693
  794521
  802348
  810176
  818004
  825832
  833659
  841487
  849315
  857143
  864971
  872798
  880626
  888454
  896282
  904110
  911937
  919765
  927593
  935421
  943249
  951076
  958904
  966732
  974560
  982387
  990215
  998043
 1005871
 1013699
 1021526
 1029354
 1037182
 1045010
 1052838
 1060665
 1068493
 1076321
 1084149
 1091977
 1099804
 1107632
 1115460
 1123288
 1131115
 1138943
 1146771
 1154599
 1162427
 1170254
 1178082
 1185910
 1193738
 1201566
 1209393
 1217221
 1225049
 1232877
 1240705
 1248532
 1256360
 1264188
 1272016
 1279843
 1287671
 1295499
 1303327
 1311155
 1318982
 1326810
 1334638
 1342466
 1350294
 1358121
 1365949
 1373777
 1381605
 1389432
 1397260
 1405088
 1412916
 1420744
 1428571
 1436399
 1444227
 1452055
 1459883
 1467710
 1475538
 1483366
 1491194
 1499022
 1506849
 1514677
 1522505
 1530333
 1538160
 1545988
 1553816
 1561644
 1569472
 1577299
 1585127
 1592955
 1600783
 1608611
 1616438
 1624266
 1632094
 1639922
 1647750
 1655577
 1663405
 1671233
 1679061
 1686888
 1694716
 1702544
 1710372
 1718200
 1726027
 1733855
 1741683
 1749511
 1757339
 1765166
 1772994
 1780822
 1788650
 1796477
 1804305
 1812133
 1819961
 1827789
 1835616
 1843444
 1851272
 1859100
 1866928
 1874755
 1882583
 1890411
 1898239
 1906067
 1913894
 1921722
 1929550
 1937378
 1945205
 1953033
 1960861
 1968689
 1976517
 1984344
 1992172
 2000000
 2056641
 2113281
 2169922
 2226562
 2283203
 2339844
 2396484
 2453125
 2509766
 2566406
 2623047
 2679687
 2736328
 2792969
 2849609
 2906250
 2962891
 3019531
 3076172
 3132812
 3189453
 3246094
 3302734
 3359375
 3416016
 3472656
 3529297
 3585937
 3642578
 3699219
 3755859
 3812500
 3869141
 3925781
 3982422
 4039062
 4095703
 4152344
 4208984
 4265625
 4322266
 4378906
 4435547
 4492187
 4548828
 4605469
 4662109
 4718750
 4775391
 4832031
 4888672
 4945312
 5001953
 5058594
 5115234
 5171875
 5228516
 5285156
 5341797
 5398437
 5455078
 5511719
 5568359
 5625000
 5681641
 5738281
 5794922
 5851562
 5908203
 5964844
 6021484
 6078125
 6134766
 6191406
 6248047
 6304687
 6361328
 6417969
 6474609
 6531250
 6587891
 6644531
 6701172
 6757812
 6814453
 6871094
 6927734
 6984375
 7041016
 7097656
 7154297
 7210937
 7267578
 7324219
 7380859
 7437500
 7494141
 7550781
 7607422
 7664062
 7720703
 7777344
 7833984
 7890625
 7947266
 8003906
 8060547
 8117187
 8173828
 8230469
 8287109
 8343750
 8400391
 8457031
 8513672
 8570312
 8626953
 8683594
 8740234
 8796875
 8853516
 8910156
 8966797
 9023437
 9080078
 9136719
 9193359
 9250000
 9306641
 9363281
 9419922
 9476562
 9533203
 9589844
 9646484
 9703125
 9759766
 9816406
 9873047
 9929687
 9986328
10042969
10099609
10156250
10212891
10269531
10326172
10382812
10439453
10496094
10552734
10609375
10666016
10722656
10779297
10835937
10892578
10949219
11005859
11062500
11119141
11175781
11232422
11289062
11345703
11402344
11458984
11515625
11572266
11628906
11685547
11742187
11798828
11855469
11912109
11968750
12025391
12082031
12138672
12195312
12251953
12308594
12365234
12421875
12478516
12535156
12591797
12648437
12705078
12761719
12818359
12875000
12931641
12988281
13044922
13101562
13158203
13214844
13271484
13328125
13384766
13441406
13498047
13554687
13611328
13667969
13724609
13781250
13837891
13894531
13951172
14007812
14064453
14121094
14177734
14234375
14291016
14347656
14404297
14460937
14517578
14574219
14630859
14687500
14744141
14800781
14857422
14914062
14970703
15027344
15083984
15140625
15197266
15253906
15310547
15367187
15423828
15480469
15537109
15593750
15650391
15707031
15763672
15820312
15876953
15933594
15990234
16046875
16103516
16160156
16216797
16273437
16330078
16386719
16443359
16500000
