# Supplementary material for: Peroxide-Mediated Release of Organophosphates from Boron-Containing Phosphotriesters: A New Class of Organophosphate Prodrugs
Source: Org Lett. 2023 Jul 18;25(29):5530–5. doi: 10.1021/acs.orglett.3c02036 (PMC10391626; doi:10.1021/acs.orglett.3c02036)
Supplement: Supplementary file 2 — ol3c02036_si_002.zip [file ol3c02036_si_002.zip › FID for Publication/Compound 12/11B/21/pdata/1/auditp.txt]

##TITLE= Audit trail, TopSpin 3.6.0
##JCAMPDX= 5.01
##ORIGIN= Bruker BioSpin GmbH
##OWNER= nmr
$$ G:/2022/data/Floreancig/nmr/BK-02-91B [32]/21/pdata/1/auditp.txt
##AUDIT TRAIL=  $$ (NUMBER, WHEN, WHO, WHERE, PROCESS, VERSION, WHAT)
(   1,<2022-02-08 18:51:05.383 -0500>,<nmr>,<DESKTOP-H5K5808>,<go4>,<TopSpin 3.6.0>,
      <created by zg
	started at 2022-02-08 18:50:48.336 -0500,
	POWCHK enabled, PULCHK disabled,
       configuration hash MD5:
       B4 A0 1C F1 EE 72 6B 2A 17 E2 BA 1A EF 64 DB 95
       data hash MD5: 16K
       E5 10 8E 8D E9 7E 63 68 8E 6E F8 05 9E EC B0 18>)
(   2,<2022-02-08 18:51:05.586 -0500>,<nmr>,<DESKTOP-H5K5808>,<audit>,<TopSpin 3.6.0>,
      <user comment:
       ICON-NMR User ID: Floreancig
       data hash MD5: 16K
       E5 10 8E 8D E9 7E 63 68 8E 6E F8 05 9E EC B0 18>)
(   3,<2022-02-08 18:51:06.727 -0500>,<nmr>,<DESKTOP-H5K5808>,<proc1d>,<TopSpin 3.6.0>,
      <Start of raw data processing
       ef LB = 1 FT_mod = 6 PKNL = 1 SI = 16K 
       data hash MD5: 16K
       2F 60 60 54 25 B6 3C 4A 75 9B D7 B2 E3 A4 49 BD>)
(   4,<2022-02-08 18:51:06.883 -0500>,<nmr>,<DESKTOP-H5K5808>,<proc1d>,<TopSpin 3.6.0>,
      <apk 
       data hash MD5: 16K
       64 3B 6C 07 F8 44 0F 71 AB 9D 87 69 8D 09 C6 D8>)
(   5,<2022-02-08 18:51:07.102 -0500>,<nmr>,<DESKTOP-H5K5808>,<proc1d>,<TopSpin 3.6.0>,
      <abs ABSG = 5 
       data hash MD5: 16K
       F6 A7 96 9F DE 17 FD 5B 02 2A E3 7E DE CD C7 95>)
$$ C:/Users/Brit/Desktop/NMR FID Files/Spring 2022/BK-02-91B [32]/21/pdata/1/auditp.txt
(   6,<2022-06-07 19:23:56.672 -0400>,<Brit>,<MSI>,<dataserver>,<TopSpin 4.1.3>,
      <INTEGRAL DELETE [32.976;26.630]
       data hash MD5: 16K
       F6 A7 96 9F DE 17 FD 5B 02 2A E3 7E DE CD C7 95>)
(   7,<2022-06-07 19:23:57.753 -0400>,<Brit>,<MSI>,<dataserver>,<TopSpin 4.1.3>,
      <Start of interactive peak picking
       data hash MD5: 16K
       F6 A7 96 9F DE 17 FD 5B 02 2A E3 7E DE CD C7 95>)
(   8,<2022-06-07 19:23:58.958 -0400>,<Brit>,<MSI>,<peak>,<TopSpin 4.1.3>,
      <1D Peak picking
       data hash MD5: 16K
       F6 A7 96 9F DE 17 FD 5B 02 2A E3 7E DE CD C7 95>)
(   9,<2022-06-07 19:24:00.514 -0400>,<Brit>,<MSI>,<dataserver>,<TopSpin 4.1.3>,
      <End of interactive peak picking
       data hash MD5: 16K
       F6 A7 96 9F DE 17 FD 5B 02 2A E3 7E DE CD C7 95>)
##END=

$$ hash MD5
$$ A6 2F 92 AE A6 A0 28 DA 8E B9 33 E1 0E 19 1A 0F
