# Supplementary material for: Peroxide-Mediated Release of Organophosphates from Boron-Containing Phosphotriesters: A New Class of Organophosphate Prodrugs
Source: Org Lett. 2023 Jul 18;25(29):5530–5. doi: 10.1021/acs.orglett.3c02036 (PMC10391626; doi:10.1021/acs.orglett.3c02036)
Supplement: Supplementary file 2 — ol3c02036_si_002.zip [file ol3c02036_si_002.zip › FID for Publication/Compound 12/11B/21/pdata/1/integrals.txt]

   Current data set:
   NAME =	BK-02-91B [32]	EXPNO =	21	PROCNO = 1
   DU   =	C:/Users/Brit/Desktop/NMR FID Files/Spring 2022

   Number   Integrated Region     Integral
