# Supplementary material for: Peroxide-Mediated Release of Organophosphates from Boron-Containing Phosphotriesters: A New Class of Organophosphate Prodrugs
Source: Org Lett. 2023 Jul 18;25(29):5530–5. doi: 10.1021/acs.orglett.3c02036 (PMC10391626; doi:10.1021/acs.orglett.3c02036)
Supplement: Supplementary file 2 — ol3c02036_si_002.zip [file ol3c02036_si_002.zip › FID for Publication/Compound 12/11B/21/pdata/1/parm.txt]

Current Data Parameters
NAME     BK-02-91B [32]              
EXPNO                21              
PROCNO                1              

F2 - Acquisition Parameters
Date_          20220208              
Time              18.51 h            
INSTRUM           spect              
PROBHD   Z108618_0240 (              
PULPROG            zgbs              
TD                16384              
SOLVENT           CD3CN              
NS                   16              
DS                    0              
SWH           19230.770 Hz           
FIDRES         2.347506 Hz           
AQ            0.4259840 sec          
RG                  203              
DW               26.000 usec         
DE                 6.50 usec         
TE                 86.4 K            
D1           0.50000000 sec          
TD0                   1              
SFO1        128.3743957 MHz          
NUC1                11B              
P1                 8.55 usec         
P2                17.10 usec         
PLW1        35.40000153 W            

F2 - Processing parameters
SI                16384              
SF          128.3776052 MHz          
WDW                  EM              
SSB      0              
LB                 1.00 Hz           
GB       0              
PC                 1.40              
