# Supplementary material for: Peroxide-Mediated Release of Organophosphates from Boron-Containing Phosphotriesters: A New Class of Organophosphate Prodrugs
Source: Org Lett. 2023 Jul 18;25(29):5530–5. doi: 10.1021/acs.orglett.3c02036 (PMC10391626; doi:10.1021/acs.orglett.3c02036)
Supplement: Supplementary file 2 — ol3c02036_si_002.zip [file ol3c02036_si_002.zip › FID for Publication/Compound 12/11B/21/pdata/1/peaklist.xml]

<?xml version="1.0" encoding="UTF-8"?>
<PeakList modified="2022-06-07T19:23:59">
  <PeakList1D>
    <PeakList1DHeader creator="Brit" date="2022-06-07T19:23:58" expNo="21" name="BK-02-91B [32]" owner="" procNo="1" source="C:/Users/Brit/Desktop/NMR FID Files/Spring 2022">
      <PeakPickDetails>F1=32.057529ppm, F2=24.846224ppm, MI=12.45cm, MAXI=20.42cm, PC=1.400
      </PeakPickDetails>
    </PeakList1DHeader>
    <Peak1D F1="29.645018" intensity="15.0" type="0"/>
  </PeakList1D>
</PeakList>
