# Supplementary material for: Peroxide-Mediated Release of Organophosphates from Boron-Containing Phosphotriesters: A New Class of Organophosphate Prodrugs
Source: Org Lett. 2023 Jul 18;25(29):5530–5. doi: 10.1021/acs.orglett.3c02036 (PMC10391626; doi:10.1021/acs.orglett.3c02036)
Supplement: Supplementary file 2 — ol3c02036_si_002.zip [file ol3c02036_si_002.zip › FID for Publication/Compound 12/11B/21/pdata/1/peakrng]

P    #regions in PPM
# 2022-06-07 19:24:00 -0400  Brit@MSI
# low field   high field   mi   maxi
  32.05752881103173  24.846223761515393  12.455  20.423  # for region 1
