# Supplementary material for: Peroxide-Mediated Release of Organophosphates from Boron-Containing Phosphotriesters: A New Class of Organophosphate Prodrugs
Source: Org Lett. 2023 Jul 18;25(29):5530–5. doi: 10.1021/acs.orglett.3c02036 (PMC10391626; doi:10.1021/acs.orglett.3c02036)
Supplement: Supplementary file 2 — ol3c02036_si_002.zip [file ol3c02036_si_002.zip › FID for Publication/Compound 12/11B/21/pulseprogram]

# 1 "C:/Bruker/TopSpin3.6.0/exp/stan/nmr/lists/pp/zgbs"
;zgbs
;avance-version (12/01/11)
;1D sequence for suppression of background signals
;using composite pulse
;
;D.G. Cory & W.M. Ritchey, J. Magn. Reson. 80, 128-132 (1988)
;
;$CLASS=HighRes
;$DIM=1D
;$TYPE=
;$SUBTYPE=
;$COMMENT=


# 1 "C:/Bruker/TopSpin3.6.0/exp/stan/nmr/lists/pp/Avance.incl" 1
;Avance3aqs.incl
;   for AV III with AQS IPSO
;
;avance-version (15/06/05)
;
;$CLASS=HighRes Incl
;$COMMENT=
# 170 "C:/Bruker/TopSpin3.6.0/exp/stan/nmr/lists/pp/Avance.incl"
;$Id: Avance3aqs.incl,v 1.1.8.3 2015/03/05 16:46:54 ber Exp $
# 15 "C:/Bruker/TopSpin3.6.0/exp/stan/nmr/lists/pp/zgbs" 2


# 18 "C:/Bruker/TopSpin3.6.0/exp/stan/nmr/lists/pp/zgbs"
"p2=p1*2"


# 1 "mc_line 21 file C:/Bruker/TopSpin3.6.0/exp/stan/nmr/lists/pp/zgbs exp. def. part of mc cmd. before ze"
; dimension 1D; AQ_mode 
define delay MCWRK
define delay MCREST
"MCREST = 30m - 30m"
"MCWRK = 0.333333*30m"

    dccorr
# 21 "C:/Bruker/TopSpin3.6.0/exp/stan/nmr/lists/pp/zgbs"
1 ze
# 1 "mc_line 21 file C:/Bruker/TopSpin3.6.0/exp/stan/nmr/lists/pp/zgbs exp. def. of mc cmd. after ze"
# 22 "C:/Bruker/TopSpin3.6.0/exp/stan/nmr/lists/pp/zgbs"
# 1 "mc_line 22 file C:/Bruker/TopSpin3.6.0/exp/stan/nmr/lists/pp/zgbs exp. start label for mc cmd."
2 MCWRK  * 2
LBLF0, MCWRK
  MCREST
# 23 "C:/Bruker/TopSpin3.6.0/exp/stan/nmr/lists/pp/zgbs"
  d1
  (p1 ph1):f1
  2u
  (p2 ph2):f1
  2u
  (p2 ph3):f1
  go=2 ph31
# 1 "mc_line 30 file C:/Bruker/TopSpin3.6.0/exp/stan/nmr/lists/pp/zgbs exp. mc cmd. in line"
  MCWRK wr #0
  MCWRK zd
  lo to LBLF0 times td0

# 31 "C:/Bruker/TopSpin3.6.0/exp/stan/nmr/lists/pp/zgbs"
exit
# 34 "C:/Bruker/TopSpin3.6.0/exp/stan/nmr/lists/pp/zgbs"
ph1=0 0 0 0 1 1 1 1 2 2 2 2 3 3 3 3
ph2=0 1 2 3
ph3=0 0 0 0 2 2 2 2 3 3 3 3 1 1 1 1
ph31=0 2 0 2 1 3 1 3


;pl1 : f1 channel - power level for pulse (default)
;p1 : f1 channel -  90 degree high power pulse
;p2 : f1 channel - 180 degree high power pulse
;d1 : relaxation delay; 1-5 * T1
;ns:  16 * n, total number of scans: NS * TD0
# 48 "C:/Bruker/TopSpin3.6.0/exp/stan/nmr/lists/pp/zgbs"
;$Id: zgbs,v 1.4 2012/01/31 17:49:31 ber Exp $
