# Supplementary material for: Peroxide-Mediated Release of Organophosphates from Boron-Containing Phosphotriesters: A New Class of Organophosphate Prodrugs
Source: Org Lett. 2023 Jul 18;25(29):5530–5. doi: 10.1021/acs.orglett.3c02036 (PMC10391626; doi:10.1021/acs.orglett.3c02036)
Supplement: Supplementary file 2 — ol3c02036_si_002.zip [file ol3c02036_si_002.zip › FID for Publication/Compound 12/13C/23/pdata/1/auditp.txt]

##TITLE= Audit trail, TopSpin 3.6.0
##JCAMPDX= 5.01
##ORIGIN= Bruker BioSpin GmbH
##OWNER= nmr
$$ G:/2022/data/Floreancig/nmr/BK-02-91B [32]/23/pdata/1/auditp.txt
##AUDIT TRAIL=  $$ (NUMBER, WHEN, WHO, WHERE, PROCESS, VERSION, WHAT)
(   1,<2022-02-09 06:36:38.023 -0500>,<nmr>,<DESKTOP-H5K5808>,<go4>,<TopSpin 3.6.0>,
      <created by zg
	started at 2022-02-09 04:39:25.259 -0500,
	POWCHK enabled, PULCHK disabled,
       configuration hash MD5:
       B4 A0 1C F1 EE 72 6B 2A 17 E2 BA 1A EF 64 DB 95
       data hash MD5: 64K
       27 F9 82 DD 6D 0A A5 AC 8A CE 31 59 59 9B 5E D0>)
(   2,<2022-02-09 06:36:38.320 -0500>,<nmr>,<DESKTOP-H5K5808>,<audit>,<TopSpin 3.6.0>,
      <user comment:
       ICON-NMR User ID: Floreancig
       data hash MD5: 64K
       27 F9 82 DD 6D 0A A5 AC 8A CE 31 59 59 9B 5E D0>)
(   3,<2022-02-09 06:36:39.804 -0500>,<nmr>,<DESKTOP-H5K5808>,<proc1d>,<TopSpin 3.6.0>,
      <Start of raw data processing
       ef LB = 1 FT_mod = 6 PKNL = 1 SI = 32K 
       data hash MD5: 32K
       5F 46 F9 C3 85 CD 9A 0E 68 9F 9D 21 86 E5 CF 0C>)
(   4,<2022-02-09 06:36:40.320 -0500>,<nmr>,<DESKTOP-H5K5808>,<proc1d>,<TopSpin 3.6.0>,
      <apk 
       data hash MD5: 32K
       BB 80 02 BD 60 36 F3 2A 2B A1 B9 76 4C 93 8E 85>)
(   5,<2022-02-09 06:36:40.664 -0500>,<nmr>,<DESKTOP-H5K5808>,<proc1d>,<TopSpin 3.6.0>,
      <abs ABSG = 5 
       data hash MD5: 32K
       E4 26 76 0D AD FE 2B 73 48 FD 9B D0 4C 3D 4D FE>)
$$ C:/Users/Brit/Desktop/NMR FID Files/Spring 2022/BK-02-91B [32]/23/pdata/1/auditp.txt
(   6,<2022-06-07 19:26:48.142 -0400>,<Brit>,<MSI>,<dataserver>,<TopSpin 4.1.3>,
      <INTEGRAL DELETE [118.517;116.964]
       data hash MD5: 32K
       E4 26 76 0D AD FE 2B 73 48 FD 9B D0 4C 3D 4D FE>)
(   7,<2022-06-07 19:26:48.154 -0400>,<Brit>,<MSI>,<dataserver>,<TopSpin 4.1.3>,
      <INTEGRAL DELETE [25.035;24.044]
       data hash MD5: 32K
       E4 26 76 0D AD FE 2B 73 48 FD 9B D0 4C 3D 4D FE>)
(   8,<2022-06-07 19:26:48.167 -0400>,<Brit>,<MSI>,<dataserver>,<TopSpin 4.1.3>,
      <INTEGRAL DELETE [1.907;0.070]
       data hash MD5: 32K
       E4 26 76 0D AD FE 2B 73 48 FD 9B D0 4C 3D 4D FE>)
(   9,<2022-06-07 19:26:54.697 -0400>,<Brit>,<MSI>,<dataserver>,<TopSpin 4.1.3>,
      <Start of interactive peak picking
       data hash MD5: 32K
       E4 26 76 0D AD FE 2B 73 48 FD 9B D0 4C 3D 4D FE>)
(  10,<2022-06-07 19:26:58.942 -0400>,<Brit>,<MSI>,<peak>,<TopSpin 4.1.3>,
      <1D Peak picking
       data hash MD5: 32K
       E4 26 76 0D AD FE 2B 73 48 FD 9B D0 4C 3D 4D FE>)
(  11,<2022-06-07 19:26:59.743 -0400>,<Brit>,<MSI>,<peak>,<TopSpin 4.1.3>,
      <1D Peak picking
       data hash MD5: 32K
       E4 26 76 0D AD FE 2B 73 48 FD 9B D0 4C 3D 4D FE>)
(  12,<2022-06-07 19:27:03.932 -0400>,<Brit>,<MSI>,<peak>,<TopSpin 4.1.3>,
      <1D Peak picking
       data hash MD5: 32K
       E4 26 76 0D AD FE 2B 73 48 FD 9B D0 4C 3D 4D FE>)
(  13,<2022-06-07 19:27:04.629 -0400>,<Brit>,<MSI>,<peak>,<TopSpin 4.1.3>,
      <1D Peak picking
       data hash MD5: 32K
       E4 26 76 0D AD FE 2B 73 48 FD 9B D0 4C 3D 4D FE>)
(  14,<2022-06-07 19:27:05.965 -0400>,<Brit>,<MSI>,<peak>,<TopSpin 4.1.3>,
      <1D Peak picking
       data hash MD5: 32K
       E4 26 76 0D AD FE 2B 73 48 FD 9B D0 4C 3D 4D FE>)
(  15,<2022-06-07 19:27:11.395 -0400>,<Brit>,<MSI>,<peak>,<TopSpin 4.1.3>,
      <1D Peak picking
       data hash MD5: 32K
       E4 26 76 0D AD FE 2B 73 48 FD 9B D0 4C 3D 4D FE>)
(  16,<2022-06-07 19:27:16.444 -0400>,<Brit>,<MSI>,<peak>,<TopSpin 4.1.3>,
      <1D Peak picking
       data hash MD5: 32K
       E4 26 76 0D AD FE 2B 73 48 FD 9B D0 4C 3D 4D FE>)
(  17,<2022-06-07 19:27:18.218 -0400>,<Brit>,<MSI>,<peak>,<TopSpin 4.1.3>,
      <1D Peak picking
       data hash MD5: 32K
       E4 26 76 0D AD FE 2B 73 48 FD 9B D0 4C 3D 4D FE>)
(  18,<2022-06-07 19:27:19.805 -0400>,<Brit>,<MSI>,<peak>,<TopSpin 4.1.3>,
      <1D Peak picking
       data hash MD5: 32K
       E4 26 76 0D AD FE 2B 73 48 FD 9B D0 4C 3D 4D FE>)
(  19,<2022-06-07 19:27:21.159 -0400>,<Brit>,<MSI>,<dataserver>,<TopSpin 4.1.3>,
      <Delete all peak picking regions
       data hash MD5: 32K
       E4 26 76 0D AD FE 2B 73 48 FD 9B D0 4C 3D 4D FE>)
(  20,<2022-06-07 19:27:21.174 -0400>,<Brit>,<MSI>,<dataserver>,<TopSpin 4.1.3>,
      <End of interactive peak picking
       data hash MD5: 32K
       E4 26 76 0D AD FE 2B 73 48 FD 9B D0 4C 3D 4D FE>)
##END=

$$ hash MD5
$$ 35 8A 78 0B A7 59 9C 85 D3 2E 58 17 F2 A9 0E 49
