# Supplementary material for: Peroxide-Mediated Release of Organophosphates from Boron-Containing Phosphotriesters: A New Class of Organophosphate Prodrugs
Source: Org Lett. 2023 Jul 18;25(29):5530–5. doi: 10.1021/acs.orglett.3c02036 (PMC10391626; doi:10.1021/acs.orglett.3c02036)
Supplement: Supplementary file 2 — ol3c02036_si_002.zip [file ol3c02036_si_002.zip › FID for Publication/Compound 12/13C/23/pdata/1/multiplet.txt]

# 2022-06-07 19:40:32 -0400 Brit@MSI
# TOPSPIN Multiplet Table
# C:/Users/Brit/Desktop/NMR FID Files/Spring 2022/BK-02-91B [32]/23/pdata/1

1D TopSPIN Multiplet Table

----------------------------------------------------------------------
Number    Shift [ppm]    J [Hz]    M         Connection     Identifier
----------------------------------------------------------------------
     1       151.2142    7.1536    2             J(1,0)               
     2       146.1866    6.7612    2             J(2,0)               
     3       125.9173    1.4689    2             J(3,0)               
     4       120.6494    5.1312    2             J(4,0)               
     5        69.5739    5.1413    2             J(5,0)               
----------------------------------------------------------------------


1D TopSPIN Multiplet Lines Table

--------------------------
Number      Position [ppm]
--------------------------
     1            151.2498
     2            151.1787
     3            146.2202
     4            146.1530
     5            125.9246
     6            125.9100
     7            120.6749
     8            120.6239
     9             69.5995
    10             69.5484
--------------------------
