# Supplementary material for: Peroxide-Mediated Release of Organophosphates from Boron-Containing Phosphotriesters: A New Class of Organophosphate Prodrugs
Source: Org Lett. 2023 Jul 18;25(29):5530–5. doi: 10.1021/acs.orglett.3c02036 (PMC10391626; doi:10.1021/acs.orglett.3c02036)
Supplement: Supplementary file 2 — ol3c02036_si_002.zip [file ol3c02036_si_002.zip › FID for Publication/Compound 12/13C/23/pdata/1/multiplet_options.prop]

#

#Tue Jun 07 19:40:32 EDT 2022

mol2dHeight=200

mol2dWidth=300

intensityTolerance=0.3

treeform=1

labelsVertical=false

couplingTolerance=0.05

maxMultiplicity=4

distanceLines=2

createSinglets=false

minIntensity=20.0

captureRange=10

driftRange=5

maxJ=400.0

mol2dY=50

ticks=true

mol2dX=50

minDeltaJ=10.0
