# Supplementary material for: Peroxide-Mediated Release of Organophosphates from Boron-Containing Phosphotriesters: A New Class of Organophosphate Prodrugs
Source: Org Lett. 2023 Jul 18;25(29):5530–5. doi: 10.1021/acs.orglett.3c02036 (PMC10391626; doi:10.1021/acs.orglett.3c02036)
Supplement: Supplementary file 2 — ol3c02036_si_002.zip [file ol3c02036_si_002.zip › FID for Publication/Compound 12/13C/23/pdata/1/multipletHZ.txt]

# 2022-06-07 19:40:32 -0400 Brit@MSI
# TOPSPIN Multiplet Table
# C:/Users/Brit/Desktop/NMR FID Files/Spring 2022/BK-02-91B [32]/23/pdata/1

1D TopSPIN Multiplet Table

----------------------------------------------------------------------
Number     Shift [Hz]    J [Hz]    M         Connection     Identifier
----------------------------------------------------------------------
     1     15214.0757    7.1536    2             J(1,0)               
     2     14708.2302    6.7612    2             J(2,0)               
     3     12668.8810    1.4689    2             J(3,0)               
     4     12138.8633    5.1312    2             J(4,0)               
     5      7000.0238    5.1413    2             J(5,0)               
----------------------------------------------------------------------


1D TopSPIN Multiplet Lines Table

--------------------------
Number       Position [Hz]
--------------------------
     1          15217.6525
     2          15210.4989
     3          14711.6108
     4          14704.8496
     5          12669.6155
     6          12668.1465
     7          12141.4289
     8          12136.2977
     9           7002.5944
    10           6997.4531
--------------------------
