# Supplementary material for: Peroxide-Mediated Release of Organophosphates from Boron-Containing Phosphotriesters: A New Class of Organophosphate Prodrugs
Source: Org Lett. 2023 Jul 18;25(29):5530–5. doi: 10.1021/acs.orglett.3c02036 (PMC10391626; doi:10.1021/acs.orglett.3c02036)
Supplement: Supplementary file 2 — ol3c02036_si_002.zip [file ol3c02036_si_002.zip › FID for Publication/Compound 12/13C/23/pdata/1/peaklist.xml]

<?xml version="1.0" encoding="UTF-8"?>
<PeakList modified="2022-06-07T19:27:19">
  <PeakList1D>
    <PeakList1DHeader creator="Brit" date="2022-06-07T19:27:19" expNo="23" name="BK-02-91B [32]" owner="" procNo="1" source="C:/Users/Brit/Desktop/NMR FID Files/Spring 2022">
      <PeakPickDetails>F1=154.331284ppm, F2=149.939743ppm, MI=0.05cm, MAXI=0.13cm, PC=1.400
      </PeakPickDetails>
    </PeakList1DHeader>
    <Peak1D F1="151.249847" intensity="0.06439485" type="0"/>
    <Peak1D F1="151.178726" intensity="0.07153833" type="0"/>
  </PeakList1D>
  <PeakList1D>
    <PeakList1DHeader creator="Brit" date="2022-06-07T19:27:19" expNo="23" name="BK-02-91B [32]" owner="" procNo="1" source="C:/Users/Brit/Desktop/NMR FID Files/Spring 2022">
      <PeakPickDetails>F1=149.835190ppm, F2=144.188919ppm, MI=0.26cm, MAXI=0.45cm, PC=1.400
      </PeakPickDetails>
    </PeakList1DHeader>
    <Peak1D F1="146.220184" intensity="0.2690486" type="0"/>
    <Peak1D F1="146.152985" intensity="0.2593969" type="0"/>
  </PeakList1D>
  <PeakList1D>
    <PeakList1DHeader creator="Brit" date="2022-06-07T19:27:19" expNo="23" name="BK-02-91B [32]" owner="" procNo="1" source="C:/Users/Brit/Desktop/NMR FID Files/Spring 2022">
      <PeakPickDetails>F1=131.854980ppm, F2=124.819756ppm, MI=0.13cm, MAXI=0.79cm, PC=1.400
      </PeakPickDetails>
    </PeakList1DHeader>
    <Peak1D F1="130.466751" intensity="0.4753075" type="0"/>
    <Peak1D F1="125.908592" intensity="0.208215" type="0"/>
  </PeakList1D>
  <PeakList1D>
    <PeakList1DHeader creator="Brit" date="2022-06-07T19:27:19" expNo="23" name="BK-02-91B [32]" owner="" procNo="1" source="C:/Users/Brit/Desktop/NMR FID Files/Spring 2022">
      <PeakPickDetails>F1=121.239418ppm, F2=120.245415ppm, MI=0.21cm, MAXI=0.46cm, PC=1.400
      </PeakPickDetails>
    </PeakList1DHeader>
    <Peak1D F1="120.668503" intensity="0.2985032" type="0"/>
    <Peak1D F1="120.620705" intensity="0.3386729" type="0"/>
  </PeakList1D>
  <PeakList1D>
    <PeakList1DHeader creator="Brit" date="2022-06-07T19:27:19" expNo="23" name="BK-02-91B [32]" owner="" procNo="1" source="C:/Users/Brit/Desktop/NMR FID Files/Spring 2022">
      <PeakPickDetails>F1=86.889771ppm, F2=62.527172ppm, MI=0.10cm, MAXI=1.75cm, PC=1.400
      </PeakPickDetails>
    </PeakList1DHeader>
    <Peak1D F1="83.989174" intensity="0.8197801" type="0"/>
    <Peak1D F1="69.597763" intensity="0.2222603" type="0"/>
    <Peak1D F1="69.542725" intensity="0.2133711" type="0"/>
  </PeakList1D>
  <PeakList1D>
    <PeakList1DHeader creator="Brit" date="2022-06-07T19:27:19" expNo="23" name="BK-02-91B [32]" owner="" procNo="1" source="C:/Users/Brit/Desktop/NMR FID Files/Spring 2022">
      <PeakPickDetails>F1=32.039616ppm, F2=28.259943ppm, MI=0.11cm, MAXI=0.28cm, PC=1.400
      </PeakPickDetails>
    </PeakList1DHeader>
    <Peak1D F1="30.465998" intensity="0.1733584" type="0"/>
  </PeakList1D>
  <PeakList1D>
    <PeakList1DHeader creator="Brit" date="2022-06-07T19:27:19" expNo="23" name="BK-02-91B [32]" owner="" procNo="1" source="C:/Users/Brit/Desktop/NMR FID Files/Spring 2022">
      <PeakPickDetails>F1=26.557838ppm, F2=22.427731ppm, MI=1.93cm, MAXI=3.33cm, PC=1.400
      </PeakPickDetails>
    </PeakList1DHeader>
    <Peak1D F1="24.673174" intensity="2.722882" type="0"/>
  </PeakList1D>
  <PeakList1D>
    <PeakList1DHeader creator="Brit" date="2022-06-07T19:27:19" expNo="23" name="BK-02-91B [32]" owner="" procNo="1" source="C:/Users/Brit/Desktop/NMR FID Files/Spring 2022">
      <PeakPickDetails>F1=8.260214ppm, F2=8.009904ppm, MI=-0.74cm, MAXI=-0.70cm, PC=1.400
      </PeakPickDetails>
    </PeakList1DHeader>
  </PeakList1D>
</PeakList>
