# Supplementary material for: Peroxide-Mediated Release of Organophosphates from Boron-Containing Phosphotriesters: A New Class of Organophosphate Prodrugs
Source: Org Lett. 2023 Jul 18;25(29):5530–5. doi: 10.1021/acs.orglett.3c02036 (PMC10391626; doi:10.1021/acs.orglett.3c02036)
Supplement: Supplementary file 2 — ol3c02036_si_002.zip [file ol3c02036_si_002.zip › FID for Publication/Compound 12/13C/23/pdata/1/peakrng]

P    #regions in PPM
# 2022-06-07 19:27:21 -0400  Brit@MSI
# low field   high field   mi   maxi
  154.33128368644796  149.93974309374417  0.055  0.126  # for region 1
  149.8351826034417  144.18891612710823  0.257  0.451  # for region 2
  131.8549840177654  124.81975871227237  0.131  0.786  # for region 3
  121.239417713181  120.24541468647897  0.206  0.463  # for region 4
  86.88976744135384  62.52717320087797  0.105  1.746  # for region 5
  32.03961607238808  28.25994261384855  0.113  0.283  # for region 6
  26.557838010002932  22.427731250671656  1.930  3.334  # for region 7
  8.260213518662553  8.00990401809702  -0.735  -0.696  # for region 8
