# Supplementary material for: Peroxide-Mediated Release of Organophosphates from Boron-Containing Phosphotriesters: A New Class of Organophosphate Prodrugs
Source: Org Lett. 2023 Jul 18;25(29):5530–5. doi: 10.1021/acs.orglett.3c02036 (PMC10391626; doi:10.1021/acs.orglett.3c02036)
Supplement: Supplementary file 2 — ol3c02036_si_002.zip [file ol3c02036_si_002.zip › FID for Publication/Compound 12/13C/23/shimvalues]

# Wed Feb 09 06:36:37 2022
#$$PROBEIDENTIFIER=Z108618_0240
#$$PROBENAME=PA BBO 400S1 BBF-H-D-05 Z PLUS
#$$SHIMID=313232
#
# Active Shim Gradients
#
Z           		-174            
Z2          		6423            
Z3          		-755            
Z4          		-4683           
Z5          		-2541           
Z6          		12066           
X           		3129            
XZ          		-28155          
XZ2         		22451           
XZ3         		3646            
Y           		-3110           
YZ          		-2683           
YZ2         		16965           
YZ3         		316             
XY          		-13489          
XYZ         		-4593           
(X2-Y2)     		-37379          
(X2-Y2)Z    		5146            
X3          		-3031           
Y3          		-1045           
#
# Lock Parameter
#
FIELD		-523.444
LOCKPHASE		281.989 
LOCKPOWER		-38.000 
LOCKGAIN		115.148 
LOCKDC		-75.000 
LOCKSHIFT		1.930   
LOOPGAIN		-2.000  
LOOPTIME		0.100   
LOOPFILTER		200.000 
#
IEEE64_VERSION_CODE 1
#
# Shim currents 
#
SHIM_SETTING [1 ]  -84.17884212    
SHIM_SETTING [2 ]  3179.52542209   
SHIM_SETTING [3 ]  -397.00861951   
SHIM_SETTING [4 ]  -2463.15890347  
SHIM_SETTING [5 ]  -1336.80940703  
SHIM_SETTING [6 ]  1645.66900000   
SHIM_SETTING [7 ]  -14809.55800000 
SHIM_SETTING [8 ]  11809.29800000  
SHIM_SETTING [9 ]  -19661.38500000 
SHIM_SETTING [10]  -7095.13600000  
SHIM_SETTING [11]  -1635.78200000  
SHIM_SETTING [12]  -1411.36000000  
SHIM_SETTING [13]  8923.77900000   
SHIM_SETTING [14]  166.37200000    
SHIM_SETTING [15]  6346.47098906   
SHIM_SETTING [16]  2706.98800000   
SHIM_SETTING [17]  1917.61000000   
SHIM_SETTING [18]  -2415.94800000  
SHIM_SETTING [19]  -1594.42100000  
SHIM_SETTING [20]  -549.64100000   
