# Supplementary material for: Peroxide-Mediated Release of Organophosphates from Boron-Containing Phosphotriesters: A New Class of Organophosphate Prodrugs
Source: Org Lett. 2023 Jul 18;25(29):5530–5. doi: 10.1021/acs.orglett.3c02036 (PMC10391626; doi:10.1021/acs.orglett.3c02036)
Supplement: Supplementary file 2 — ol3c02036_si_002.zip [file ol3c02036_si_002.zip › FID for Publication/Compound 12/1H/20/audita.txt]

##TITLE= Audit trail, TopSpin 3.6.0
##JCAMPDX= 5.01
##ORIGIN= Bruker BioSpin GmbH
##OWNER= nmr
$$ G:/2022/data/Floreancig/nmr/BK-02-91B [32]/20/audita.txt
##AUDIT TRAIL=  $$ (NUMBER, WHEN, WHO, WHERE, PROCESS, VERSION, WHAT)
(   1,<2022-02-08 18:49:56.493 -0500>,<nmr>,<DESKTOP-H5K5808>,<go4>,<TopSpin 3.6.0>,
      <created by zg
	started at 2022-02-08 18:48:22.524 -0500,
	POWCHK enabled, PULCHK disabled,
       configuration hash MD5:
       B4 A0 1C F1 EE 72 6B 2A 17 E2 BA 1A EF 64 DB 95
       data hash MD5: 64K
       C2 01 DD C1 79 BE 3B AF FB BB B5 15 7B 4D 78 1E>)
(   2,<2022-02-08 18:49:56.680 -0500>,<nmr>,<DESKTOP-H5K5808>,<audit>,<TopSpin 3.6.0>,
      <user comment:
       ICON-NMR User ID: Floreancig
       data hash MD5: 64K
       C2 01 DD C1 79 BE 3B AF FB BB B5 15 7B 4D 78 1E>)
##END=

$$ hash MD5
$$ 08 E5 95 34 FE 77 26 AE DE 15 35 FD B0 7B 21 61
