# Supplementary material for: Peroxide-Mediated Release of Organophosphates from Boron-Containing Phosphotriesters: A New Class of Organophosphate Prodrugs
Source: Org Lett. 2023 Jul 18;25(29):5530–5. doi: 10.1021/acs.orglett.3c02036 (PMC10391626; doi:10.1021/acs.orglett.3c02036)
Supplement: Supplementary file 2 — ol3c02036_si_002.zip [file ol3c02036_si_002.zip › FID for Publication/Compound 12/1H/20/pdata/1/auditp.txt]

##TITLE= Audit trail, TopSpin 3.6.0
##JCAMPDX= 5.01
##ORIGIN= Bruker BioSpin GmbH
##OWNER= nmr
$$ G:/2022/data/Floreancig/nmr/BK-02-91B [32]/20/pdata/1/auditp.txt
##AUDIT TRAIL=  $$ (NUMBER, WHEN, WHO, WHERE, PROCESS, VERSION, WHAT)
(   1,<2022-02-08 18:49:56.493 -0500>,<nmr>,<DESKTOP-H5K5808>,<go4>,<TopSpin 3.6.0>,
      <created by zg
	started at 2022-02-08 18:48:22.524 -0500,
	POWCHK enabled, PULCHK disabled,
       configuration hash MD5:
       B4 A0 1C F1 EE 72 6B 2A 17 E2 BA 1A EF 64 DB 95
       data hash MD5: 64K
       C2 01 DD C1 79 BE 3B AF FB BB B5 15 7B 4D 78 1E>)
(   2,<2022-02-08 18:49:56.680 -0500>,<nmr>,<DESKTOP-H5K5808>,<audit>,<TopSpin 3.6.0>,
      <user comment:
       ICON-NMR User ID: Floreancig
       data hash MD5: 64K
       C2 01 DD C1 79 BE 3B AF FB BB B5 15 7B 4D 78 1E>)
(   3,<2022-02-08 18:49:57.946 -0500>,<nmr>,<DESKTOP-H5K5808>,<proc1d>,<TopSpin 3.6.0>,
      <Start of raw data processing
       ef LB = 0.3 FT_mod = 6 PKNL = 1 SI = 64K 
       data hash MD5: 64K
       D8 AA E3 42 29 C5 B2 94 58 6B CD 85 51 C2 9F 04>)
(   4,<2022-02-08 18:49:58.336 -0500>,<nmr>,<DESKTOP-H5K5808>,<proc1d>,<TopSpin 3.6.0>,
      <apk 
       data hash MD5: 64K
       5C 61 27 06 1B 37 3B EB 68 39 A5 DB E8 AD 42 B5>)
(   5,<2022-02-08 18:49:58.602 -0500>,<nmr>,<DESKTOP-H5K5808>,<proc1d>,<TopSpin 3.6.0>,
      <abs ABSG = 5 
       data hash MD5: 64K
       7A 1A 5E B9 40 39 DF 2D DE F9 11 8A F8 43 D9 82>)
$$ C:/Users/Brit/Desktop/NMR FID Files/Spring 2022/BK-02-91B [32]/20/pdata/1/auditp.txt
(   6,<2022-06-07 19:02:25.062 -0400>,<Brit>,<MSI>,<dataserver>,<TopSpin 4.1.3>,
      <INTEGRAL DELETE [7.469;7.251]
       data hash MD5: 64K
       7A 1A 5E B9 40 39 DF 2D DE F9 11 8A F8 43 D9 82>)
(   7,<2022-06-07 19:02:25.075 -0400>,<Brit>,<MSI>,<dataserver>,<TopSpin 4.1.3>,
      <INTEGRAL DELETE [7.250;7.021]
       data hash MD5: 64K
       7A 1A 5E B9 40 39 DF 2D DE F9 11 8A F8 43 D9 82>)
(   8,<2022-06-07 19:02:25.087 -0400>,<Brit>,<MSI>,<dataserver>,<TopSpin 4.1.3>,
      <INTEGRAL DELETE [6.630;6.319]
       data hash MD5: 64K
       7A 1A 5E B9 40 39 DF 2D DE F9 11 8A F8 43 D9 82>)
(   9,<2022-06-07 19:02:25.094 -0400>,<Brit>,<MSI>,<dataserver>,<TopSpin 4.1.3>,
      <INTEGRAL DELETE [5.765;5.479]
       data hash MD5: 64K
       7A 1A 5E B9 40 39 DF 2D DE F9 11 8A F8 43 D9 82>)
(  10,<2022-06-07 19:02:25.101 -0400>,<Brit>,<MSI>,<dataserver>,<TopSpin 4.1.3>,
      <INTEGRAL DELETE [4.782;4.469]
       data hash MD5: 64K
       7A 1A 5E B9 40 39 DF 2D DE F9 11 8A F8 43 D9 82>)
(  11,<2022-06-07 19:02:25.108 -0400>,<Brit>,<MSI>,<dataserver>,<TopSpin 4.1.3>,
      <INTEGRAL DELETE [2.278;1.962]
       data hash MD5: 64K
       7A 1A 5E B9 40 39 DF 2D DE F9 11 8A F8 43 D9 82>)
(  12,<2022-06-07 19:02:25.115 -0400>,<Brit>,<MSI>,<dataserver>,<TopSpin 4.1.3>,
      <INTEGRAL DELETE [1.962;1.748]
       data hash MD5: 64K
       7A 1A 5E B9 40 39 DF 2D DE F9 11 8A F8 43 D9 82>)
(  13,<2022-06-07 19:02:25.126 -0400>,<Brit>,<MSI>,<dataserver>,<TopSpin 4.1.3>,
      <INTEGRAL DELETE [1.538;1.371]
       data hash MD5: 64K
       7A 1A 5E B9 40 39 DF 2D DE F9 11 8A F8 43 D9 82>)
(  14,<2022-06-07 19:02:25.131 -0400>,<Brit>,<MSI>,<dataserver>,<TopSpin 4.1.3>,
      <INTEGRAL DELETE [1.370;1.274]
       data hash MD5: 64K
       7A 1A 5E B9 40 39 DF 2D DE F9 11 8A F8 43 D9 82>)
(  15,<2022-06-07 19:02:25.135 -0400>,<Brit>,<MSI>,<dataserver>,<TopSpin 4.1.3>,
      <INTEGRAL DELETE [1.274;1.061]
       data hash MD5: 64K
       7A 1A 5E B9 40 39 DF 2D DE F9 11 8A F8 43 D9 82>)
(  16,<2022-06-07 19:02:25.140 -0400>,<Brit>,<MSI>,<dataserver>,<TopSpin 4.1.3>,
      <INTEGRAL DELETE [1.061;0.910]
       data hash MD5: 64K
       7A 1A 5E B9 40 39 DF 2D DE F9 11 8A F8 43 D9 82>)
(  17,<2022-06-07 19:02:25.154 -0400>,<Brit>,<MSI>,<dataserver>,<TopSpin 4.1.3>,
      <INTEGRAL DELETE [0.910;0.684]
       data hash MD5: 64K
       7A 1A 5E B9 40 39 DF 2D DE F9 11 8A F8 43 D9 82>)
(  18,<2022-06-07 19:02:25.160 -0400>,<Brit>,<MSI>,<dataserver>,<TopSpin 4.1.3>,
      <INTEGRAL DELETE [0.197;-0.147]
       data hash MD5: 64K
       7A 1A 5E B9 40 39 DF 2D DE F9 11 8A F8 43 D9 82>)
(  19,<2022-06-07 19:02:25.165 -0400>,<Brit>,<MSI>,<dataserver>,<TopSpin 4.1.3>,
      <INTEGRAL DEFINE [7.363;7.303]
       data hash MD5: 64K
       7A 1A 5E B9 40 39 DF 2D DE F9 11 8A F8 43 D9 82>)
(  20,<2022-06-07 19:02:25.170 -0400>,<Brit>,<MSI>,<dataserver>,<TopSpin 4.1.3>,
      <INTEGRAL DEFINE [7.201;7.130]
       data hash MD5: 64K
       7A 1A 5E B9 40 39 DF 2D DE F9 11 8A F8 43 D9 82>)
(  21,<2022-06-07 19:02:25.177 -0400>,<Brit>,<MSI>,<dataserver>,<TopSpin 4.1.3>,
      <INTEGRAL DEFINE [6.514;6.429]
       data hash MD5: 64K
       7A 1A 5E B9 40 39 DF 2D DE F9 11 8A F8 43 D9 82>)
(  22,<2022-06-07 19:02:25.182 -0400>,<Brit>,<MSI>,<dataserver>,<TopSpin 4.1.3>,
      <INTEGRAL DEFINE [5.659;5.586]
       data hash MD5: 64K
       7A 1A 5E B9 40 39 DF 2D DE F9 11 8A F8 43 D9 82>)
(  23,<2022-06-07 19:02:25.187 -0400>,<Brit>,<MSI>,<dataserver>,<TopSpin 4.1.3>,
      <INTEGRAL DEFINE [4.667;4.606]
       data hash MD5: 64K
       7A 1A 5E B9 40 39 DF 2D DE F9 11 8A F8 43 D9 82>)
(  24,<2022-06-07 19:02:25.193 -0400>,<Brit>,<MSI>,<dataserver>,<TopSpin 4.1.3>,
      <INTEGRAL DEFINE [1.187;1.163]
       data hash MD5: 64K
       7A 1A 5E B9 40 39 DF 2D DE F9 11 8A F8 43 D9 82>)
(  25,<2022-06-07 19:02:25.198 -0400>,<Brit>,<MSI>,<dataserver>,<TopSpin 4.1.3>,
      <INTEGRAL DELETE [1.187;1.163]
       data hash MD5: 64K
       7A 1A 5E B9 40 39 DF 2D DE F9 11 8A F8 43 D9 82>)
(  26,<2022-06-07 19:02:25.203 -0400>,<Brit>,<MSI>,<dataserver>,<TopSpin 4.1.3>,
      <INTEGRAL DEFINE [1.186;1.166]
       data hash MD5: 64K
       7A 1A 5E B9 40 39 DF 2D DE F9 11 8A F8 43 D9 82>)
(  27,<2022-06-07 19:02:29.895 -0400>,<Brit>,<MSI>,<dataserver>,<TopSpin 4.1.3>,
      <Start of interactive peak picking
       data hash MD5: 64K
       7A 1A 5E B9 40 39 DF 2D DE F9 11 8A F8 43 D9 82>)
(  28,<2022-06-07 19:02:36.776 -0400>,<Brit>,<MSI>,<peak>,<TopSpin 4.1.3>,
      <1D Peak picking
       data hash MD5: 64K
       7A 1A 5E B9 40 39 DF 2D DE F9 11 8A F8 43 D9 82>)
(  29,<2022-06-07 19:02:38.944 -0400>,<Brit>,<MSI>,<peak>,<TopSpin 4.1.3>,
      <1D Peak picking
       data hash MD5: 64K
       7A 1A 5E B9 40 39 DF 2D DE F9 11 8A F8 43 D9 82>)
(  30,<2022-06-07 19:02:43.116 -0400>,<Brit>,<MSI>,<peak>,<TopSpin 4.1.3>,
      <1D Peak picking
       data hash MD5: 64K
       7A 1A 5E B9 40 39 DF 2D DE F9 11 8A F8 43 D9 82>)
(  31,<2022-06-07 19:02:44.454 -0400>,<Brit>,<MSI>,<peak>,<TopSpin 4.1.3>,
      <1D Peak picking
       data hash MD5: 64K
       7A 1A 5E B9 40 39 DF 2D DE F9 11 8A F8 43 D9 82>)
(  32,<2022-06-07 19:02:45.159 -0400>,<Brit>,<MSI>,<peak>,<TopSpin 4.1.3>,
      <1D Peak picking
       data hash MD5: 64K
       7A 1A 5E B9 40 39 DF 2D DE F9 11 8A F8 43 D9 82>)
(  33,<2022-06-07 19:02:46.032 -0400>,<Brit>,<MSI>,<peak>,<TopSpin 4.1.3>,
      <1D Peak picking
       data hash MD5: 64K
       7A 1A 5E B9 40 39 DF 2D DE F9 11 8A F8 43 D9 82>)
(  34,<2022-06-07 19:02:47.465 -0400>,<Brit>,<MSI>,<peak>,<TopSpin 4.1.3>,
      <1D Peak picking
       data hash MD5: 64K
       7A 1A 5E B9 40 39 DF 2D DE F9 11 8A F8 43 D9 82>)
(  35,<2022-06-07 19:02:49.574 -0400>,<Brit>,<MSI>,<peak>,<TopSpin 4.1.3>,
      <1D Peak picking
       data hash MD5: 64K
       7A 1A 5E B9 40 39 DF 2D DE F9 11 8A F8 43 D9 82>)
(  36,<2022-06-07 19:02:51.343 -0400>,<Brit>,<MSI>,<dataserver>,<TopSpin 4.1.3>,
      <Delete all peak picking regions
       data hash MD5: 64K
       7A 1A 5E B9 40 39 DF 2D DE F9 11 8A F8 43 D9 82>)
(  37,<2022-06-07 19:02:51.354 -0400>,<Brit>,<MSI>,<dataserver>,<TopSpin 4.1.3>,
      <Delete peaks within defined region
       data hash MD5: 64K
       7A 1A 5E B9 40 39 DF 2D DE F9 11 8A F8 43 D9 82>)
(  38,<2022-06-07 19:02:51.359 -0400>,<Brit>,<MSI>,<dataserver>,<TopSpin 4.1.3>,
      <Delete all peak picking regions
       data hash MD5: 64K
       7A 1A 5E B9 40 39 DF 2D DE F9 11 8A F8 43 D9 82>)
(  39,<2022-06-07 19:02:51.367 -0400>,<Brit>,<MSI>,<dataserver>,<TopSpin 4.1.3>,
      <End of interactive peak picking
       data hash MD5: 64K
       7A 1A 5E B9 40 39 DF 2D DE F9 11 8A F8 43 D9 82>)
##END=

$$ hash MD5
$$ 7C CC EE 21 6F 07 1B 11 DB 18 7A 95 BF 1F 99 53
