# Supplementary material for: Peroxide-Mediated Release of Organophosphates from Boron-Containing Phosphotriesters: A New Class of Organophosphate Prodrugs
Source: Org Lett. 2023 Jul 18;25(29):5530–5. doi: 10.1021/acs.orglett.3c02036 (PMC10391626; doi:10.1021/acs.orglett.3c02036)
Supplement: Supplementary file 2 — ol3c02036_si_002.zip [file ol3c02036_si_002.zip › FID for Publication/Compound 12/1H/20/pdata/1/integrals.txt]

   Current data set:
   NAME =	BK-02-91B [32]	EXPNO =	20	PROCNO = 1
   DU   =	C:/Users/Brit/Desktop/NMR FID Files/Spring 2022

   Number   Integrated Region     Integral
     1      7.363      7.303         2.00599
     2      7.201      7.130         2.98167
     3      6.514      6.429         2.00000
     4      5.659      5.586         2.00833
     5      4.667      4.606         4.11385
     6      1.186      1.166        24.71692
