# Supplementary material for: Peroxide-Mediated Release of Organophosphates from Boron-Containing Phosphotriesters: A New Class of Organophosphate Prodrugs
Source: Org Lett. 2023 Jul 18;25(29):5530–5. doi: 10.1021/acs.orglett.3c02036 (PMC10391626; doi:10.1021/acs.orglett.3c02036)
Supplement: Supplementary file 2 — ol3c02036_si_002.zip [file ol3c02036_si_002.zip › FID for Publication/Compound 12/1H/20/pdata/1/intrng]

A 1.0 #regions in PPM
# low field   high field  bias        slope
  7.362569073364464  7.303043502281174  0.0  0.0  # for region 1
  7.200733926981768  7.130047311320362  0.0  0.0  # for region 2
  6.514329685427578  6.428761676995348  0.0  0.0  # for region 3
  5.658649601105281  5.58610281134752  0.0  0.0  # for region 4
  4.667176807749227  4.605791062569584  0.0  0.0  # for region 5
  1.185711338094273  1.166306355698825  0.0  0.0  # for region 6
