# Supplementary material for: Peroxide-Mediated Release of Organophosphates from Boron-Containing Phosphotriesters: A New Class of Organophosphate Prodrugs
Source: Org Lett. 2023 Jul 18;25(29):5530–5. doi: 10.1021/acs.orglett.3c02036 (PMC10391626; doi:10.1021/acs.orglett.3c02036)
Supplement: Supplementary file 2 — ol3c02036_si_002.zip [file ol3c02036_si_002.zip › FID for Publication/Compound 12/1H/20/pdata/1/multiplet.txt]

# 2022-06-07 19:08:44 -0400 Brit@MSI
# TOPSPIN Multiplet Table
# C:/Users/Brit/Desktop/NMR FID Files/Spring 2022/BK-02-91B [32]/20/pdata/1

1D TopSPIN Multiplet Table

----------------------------------------------------------------------
Number    Shift [ppm]    J [Hz]    M         Connection     Identifier
----------------------------------------------------------------------
     1         6.4696    4.4218    3             J(1,0)               
                        18.0311    2             J(1,0)               
     2         5.6231   17.6026    2             J(2,0)               
     3         4.6456    1.2017    2             J(3,0)               
                         4.4859    2             J(3,0)               
     4         4.6247    1.2791    2             J(4,0)               
                         4.5754    2             J(4,0)               
----------------------------------------------------------------------


1D TopSPIN Multiplet Lines Table

--------------------------
Number      Position [ppm]
--------------------------
     1              6.5032
     2              6.4922
     3              6.4811
     4              6.4581
     5              6.4471
     6              6.4360
     7              5.6451
     8              5.6011
     9              4.6528
    10              4.6497
    11              4.6415
    12              4.6386
    13              4.6321
    14              4.6288
    15              4.6205
    16              4.6175
--------------------------
