# Supplementary material for: Peroxide-Mediated Release of Organophosphates from Boron-Containing Phosphotriesters: A New Class of Organophosphate Prodrugs
Source: Org Lett. 2023 Jul 18;25(29):5530–5. doi: 10.1021/acs.orglett.3c02036 (PMC10391626; doi:10.1021/acs.orglett.3c02036)
Supplement: Supplementary file 2 — ol3c02036_si_002.zip [file ol3c02036_si_002.zip › FID for Publication/Compound 12/1H/20/pdata/1/multipletHZ.txt]

# 2022-06-07 19:08:44 -0400 Brit@MSI
# TOPSPIN Multiplet Table
# C:/Users/Brit/Desktop/NMR FID Files/Spring 2022/BK-02-91B [32]/20/pdata/1

1D TopSPIN Multiplet Table

----------------------------------------------------------------------
Number     Shift [Hz]    J [Hz]    M         Connection     Identifier
----------------------------------------------------------------------
     1      2588.6833    4.4218    3             J(1,0)               
                        18.0311    2             J(1,0)               
     2      2249.9656   17.6026    2             J(2,0)               
     3      1858.8494    1.2017    2             J(3,0)               
                         4.4859    2             J(3,0)               
     4      1850.4896    1.2791    2             J(4,0)               
                         4.5754    2             J(4,0)               
----------------------------------------------------------------------


1D TopSPIN Multiplet Lines Table

--------------------------
Number       Position [Hz]
--------------------------
     1           2602.1208
     2           2597.7146
     3           2593.2768
     4           2584.0894
     5           2579.6619
     6           2575.2461
     7           2258.7669
     8           2241.1643
     9           1861.7142
    10           1860.4706
    11           1857.1864
    12           1856.0266
    13           1853.4447
    14           1852.1099
    15           1848.8136
    16           1847.5902
--------------------------
