# Supplementary material for: Peroxide-Mediated Release of Organophosphates from Boron-Containing Phosphotriesters: A New Class of Organophosphate Prodrugs
Source: Org Lett. 2023 Jul 18;25(29):5530–5. doi: 10.1021/acs.orglett.3c02036 (PMC10391626; doi:10.1021/acs.orglett.3c02036)
Supplement: Supplementary file 2 — ol3c02036_si_002.zip [file ol3c02036_si_002.zip › FID for Publication/Compound 12/1H/20/pdata/1/outd]

##TITLE= Parameter file, TopSpin 3.6.0
##JCAMPDX= 5.0
##DATATYPE= Parameter Values
##NPOINTS= 1	$$ modification sequence number
##ORIGIN= Bruker BioSpin GmbH
##OWNER= nmr
$$ 2022-02-08 18:43:52.477 -0500  nmr@DESKTOP-H5K5808
$$ G:/2022/data/Floreancig/nmr/BK-02-91B [32]/20/pdata/1/outd
$$ process C:\Bruker\TopSpin3.6.0\prog\mod\xwish3.exe
##$CURPLOT= <>
##$CURPRIN= <$>
##$DFORMAT= <normdp>
##$LAYOUT= <+/1D_H.xwp>
##$LFORMAT= <normlp>
##$PFORMAT= <normpl>
##END=
