# Supplementary material for: Peroxide-Mediated Release of Organophosphates from Boron-Containing Phosphotriesters: A New Class of Organophosphate Prodrugs
Source: Org Lett. 2023 Jul 18;25(29):5530–5. doi: 10.1021/acs.orglett.3c02036 (PMC10391626; doi:10.1021/acs.orglett.3c02036)
Supplement: Supplementary file 2 — ol3c02036_si_002.zip [file ol3c02036_si_002.zip › FID for Publication/Compound 12/1H/20/pdata/1/parm.txt]

Current Data Parameters
NAME     BK-02-91B [32]              
EXPNO                20              
PROCNO                1              

F2 - Acquisition Parameters
Date_          20220208              
Time              18.49 h            
INSTRUM           spect              
PROBHD   Z108618_0240 (              
PULPROG            zg30              
TD                65536              
SOLVENT           CD3CN              
NS                   16              
DS                    2              
SWH            8012.820 Hz           
FIDRES         0.244532 Hz           
AQ            4.0894465 sec          
RG                  101              
DW               62.400 usec         
DE                 6.50 usec         
TE                 86.2 K            
D1           1.00000000 sec          
TD0                   1              
SFO1        400.1324708 MHz          
NUC1                 1H              
P0                 4.83 usec         
P1                14.50 usec         
PLW1        12.00000000 W            

F2 - Processing parameters
SI                65536              
SF          400.1300350 MHz          
WDW                  EM              
SSB      0              
LB                 0.30 Hz           
GB       0              
PC                 1.00              
