# Supplementary material for: Peroxide-Mediated Release of Organophosphates from Boron-Containing Phosphotriesters: A New Class of Organophosphate Prodrugs
Source: Org Lett. 2023 Jul 18;25(29):5530–5. doi: 10.1021/acs.orglett.3c02036 (PMC10391626; doi:10.1021/acs.orglett.3c02036)
Supplement: Supplementary file 2 — ol3c02036_si_002.zip [file ol3c02036_si_002.zip › FID for Publication/Compound 12/1H/20/pdata/1/peaklist.xml]

<?xml version="1.0" encoding="UTF-8"?>
<PeakList modified="2022-06-07T19:02:49">
  <PeakList1D>
    <PeakList1DHeader creator="Brit" date="2022-06-07T19:02:49" expNo="20" name="BK-02-91B [32]" owner="" procNo="1" source="C:/Users/Brit/Desktop/NMR FID Files/Spring 2022">
      <PeakPickDetails>F1=7.447472ppm, F2=7.000679ppm, MI=0.06cm, MAXI=0.84cm, PC=1.000
      </PeakPickDetails>
    </PeakList1DHeader>
    <Peak1D F1="7.352096" intensity="0.1692552" type="0"/>
    <Peak1D F1="7.332502" intensity="0.3859275" type="0"/>
    <Peak1D F1="7.31298" intensity="0.2700208" type="0"/>
    <Peak1D F1="7.191949" intensity="0.1330903" type="0"/>
    <Peak1D F1="7.173081" intensity="0.2330481" type="0"/>
    <Peak1D F1="7.162464" intensity="0.4090146" type="0"/>
    <Peak1D F1="7.142549" intensity="0.3216632" type="0"/>
  </PeakList1D>
  <PeakList1D>
    <PeakList1DHeader creator="Brit" date="2022-06-07T19:02:49" expNo="20" name="BK-02-91B [32]" owner="" procNo="1" source="C:/Users/Brit/Desktop/NMR FID Files/Spring 2022">
      <PeakPickDetails>F1=6.545509ppm, F2=6.350038ppm, MI=0.05cm, MAXI=0.56cm, PC=1.000
      </PeakPickDetails>
    </PeakList1DHeader>
    <Peak1D F1="6.503188" intensity="0.1075566" type="0"/>
    <Peak1D F1="6.492176" intensity="0.2020025" type="0"/>
    <Peak1D F1="6.481085" intensity="0.109127" type="0"/>
    <Peak1D F1="6.458124" intensity="0.1171554" type="0"/>
    <Peak1D F1="6.447059" intensity="0.2209513" type="0"/>
    <Peak1D F1="6.436023" intensity="0.1170861" type="0"/>
  </PeakList1D>
  <PeakList1D>
    <PeakList1DHeader creator="Brit" date="2022-06-07T19:02:49" expNo="20" name="BK-02-91B [32]" owner="" procNo="1" source="C:/Users/Brit/Desktop/NMR FID Files/Spring 2022">
      <PeakPickDetails>F1=5.716151ppm, F2=5.470415ppm, MI=0.29cm, MAXI=0.75cm, PC=1.000
      </PeakPickDetails>
    </PeakList1DHeader>
    <Peak1D F1="5.645082" intensity="0.369879" type="0"/>
    <Peak1D F1="5.599895" intensity="0.3373456" type="0"/>
  </PeakList1D>
  <PeakList1D>
    <PeakList1DHeader creator="Brit" date="2022-06-07T19:02:49" expNo="20" name="BK-02-91B [32]" owner="" procNo="1" source="C:/Users/Brit/Desktop/NMR FID Files/Spring 2022">
      <PeakPickDetails>F1=4.772302ppm, F2=4.512604ppm, MI=0.11cm, MAXI=0.93cm, PC=1.000
      </PeakPickDetails>
    </PeakList1DHeader>
    <Peak1D F1="4.652773" intensity="0.3886579" type="0"/>
    <Peak1D F1="4.649665" intensity="0.3877748" type="0"/>
    <Peak1D F1="4.641457" intensity="0.4098257" type="0"/>
    <Peak1D F1="4.637874" intensity="0.4126778" type="0"/>
    <Peak1D F1="4.632106" intensity="0.4249799" type="0"/>
    <Peak1D F1="4.62877" intensity="0.4012144" type="0"/>
    <Peak1D F1="4.620532" intensity="0.4008654" type="0"/>
  </PeakList1D>
  <PeakList1D>
    <PeakList1DHeader creator="Brit" date="2022-06-07T19:02:49" expNo="20" name="BK-02-91B [32]" owner="" procNo="1" source="C:/Users/Brit/Desktop/NMR FID Files/Spring 2022">
      <PeakPickDetails>F1=2.289811ppm, F2=2.259094ppm, MI=1.45cm, MAXI=1.74cm, PC=1.000
      </PeakPickDetails>
    </PeakList1DHeader>
  </PeakList1D>
  <PeakList1D>
    <PeakList1DHeader creator="Brit" date="2022-06-07T19:02:49" expNo="20" name="BK-02-91B [32]" owner="" procNo="1" source="C:/Users/Brit/Desktop/NMR FID Files/Spring 2022">
      <PeakPickDetails>F1=1.407396ppm, F2=0.820981ppm, MI=13.75cm, MAXI=17.99cm, PC=1.000
      </PeakPickDetails>
    </PeakList1DHeader>
    <Peak1D F1="1.17592" intensity="15.0" type="0"/>
  </PeakList1D>
</PeakList>
