# Supplementary material for: Peroxide-Mediated Release of Organophosphates from Boron-Containing Phosphotriesters: A New Class of Organophosphate Prodrugs
Source: Org Lett. 2023 Jul 18;25(29):5530–5. doi: 10.1021/acs.orglett.3c02036 (PMC10391626; doi:10.1021/acs.orglett.3c02036)
Supplement: Supplementary file 2 — ol3c02036_si_002.zip [file ol3c02036_si_002.zip › FID for Publication/Compound 12/1H/20/pdata/1/peakrng]

P    #regions in PPM
# 2022-06-07 19:02:51 -0400  Brit@MSI
# low field   high field   mi   maxi
  7.447471534726876  7.000679091698642  0.065  0.839  # for region 1
  6.545509290363629  6.350037596538777  0.051  0.556  # for region 2
  5.716150817992469  5.470414974326941  0.287  0.751  # for region 3
  4.772301782095325  4.512603674585164  0.107  0.927  # for region 4
  2.2898112705197  2.2590942900615083  1.450  1.738  # for region 5
  1.4073961955389365  0.8209811140643796  13.747  17.987  # for region 6
